# Supplementary material for: Metastatic phenotype and immunosuppressive tumour microenvironment in pancreatic ductal adenocarcinoma: Key role of the urokinase plasminogen activator (PLAU)
Source: Front Immunol. 2022 Dec 14;13:1060957. doi: 10.3389/fimmu.2022.1060957 (PMC9794594; doi:10.3389/fimmu.2022.1060957)
Supplement: Supplementary file 1 [file DataSheet_1.xlsx]

## Sheet: ST-A
Supplementary Table A: TCGA cancer cohorts acronym used in this study
TCGA	Detail
ACC	Adrenocortical carcinoma
BLCA	Bladder Urothelial Carcinoma
BRCA	Breast invasive carcinoma
CESC	Cervical squamous cell carcinoma and endocervical adenocarcinoma
CHOL	Cholangio carcinoma
COAD	Colon adenocarcinoma
DLBC	Lymphoid Neoplasm Diffuse Large B-cell Lymphoma
ESCA	Esophageal carcinoma
GBM	Glioblastoma multiforme
HNSC	Head and Neck squamous cell carcinoma
KICH	Kidney Chromophobe
KIRC	Kidney renal clear cell carcinoma
KIRP	Kidney renal papillary cell carcinoma
LAML	Acute Myeloid Leukemia
LGG	Brain Lower Grade Glioma
LIHC	Liver hepatocellular carcinoma
LUAD	Lung adenocarcinoma
LUSC	Lung squamous cell carcinoma
MESO	Mesothelioma
OV	Ovarian serous cystadenocarcinoma
PAAD	Pancreatic adenocarcinoma
PCPG	Pheochromocytoma and Paraganglioma
PRAD	Prostate adenocarcinoma
READ	Rectum adenocarcinoma
SARC	Sarcoma
SKCM	Skin Cutaneous Melanoma
STAD	Stomach adenocarcinoma
TGCT	Testicular Germ Cell Tumors
THCA	Thyroid carcinoma
THYM	Thymoma
UCEC	Uterine Corpus Endometrial Carcinoma
UCS	Uterine Carcinosarcoma
UVM	Uveal Melanoma

## Sheet: ST-B
Suplimentary Table B-All markers for identifying ssGSEA score analysis
B cell	CD4+ Regulatory T cells	CD8+ T cells	Macrophages	Neutrophils	NK cells	pDCs	MHC Class I	APC Co-stimulation	T cell Co-stimulation	APC Co-inhibition	T cell Co-inhibition	Type I IFN Reponse	Type II IFN Reponse	Cytolytic Activity	HLA genes	CT genes	Immune cell infiltrate genes	Treg genes	Immune checkpoint genes	TILs genes	CCR genes	Metastasis-promoting genes	Metastasis inhibiting genes	Inflammation-promoting genes	Metastasis-related genes (MTGs) IN pdac	PI genes	Genes targeted in clinical use or trials	Genes targeted in preclinical development	T cell exhaustion	T cell activation	Endothelial	PDAC angiogenesis gene signature	Stemness	PSCs secreted factors	Hypoxia	ECM	REACTOME_DEGRADATION_OF_THE_EXTRACELLULAR_MATRIX	HALLMARK_EPITHELIAL_MESENCHYMAL_TRANSITION	CELL_PROLIFERATION	Tumour suppresor	Oncogenes	Transcription factors	Cytokines and growth factors	Homodomain protein	Cell differential markers	Protein kinase	translocated cancer genes
FCRL1	CTLA4	CD8A	GPNMB	MEGF9	KLRC1	PLD4	HLA-A	ICOSLG	CD226	NECTIN3	CD160	IFIT2	GPR146	GZMA	HLA-A	GAGE12F	PDPN	RRAGB	CD160	IKZF1	IL18BP	SPNS2	IRF1	CXCL13	KIG14	IFITM3	CSF1R	CD96	CXCL13	GZMA	CDH5	ACVRL1	CDH6	CDH11	ACKR3	A2M	A2M	ABI3BP	ABI1	AMER1	ABI1	AATF	ADA2	ADNP	ABCB1	AAK1	ABI1
FCRL3	GPR15		TM4SF19	EVI2B	KLRF1	CLEC4C	B2M	SLAMF1	ICOS	CD274	CTLA4	IFIT1	AHR	PRF1	HLA-B	GAGE12D	CSF2	BATF	HHLA2	CD52	CCL26	CYBA	IRF7	GNLY	RACGAP1	TIRAP	CSF2	HHLA2	LAYN	GZMB	RASA4	ANGPT1	KIF20A	MME/CD10	ADM	ACAN	ACAN	ACTA2	ACHE	APC	ABL1	ABT1	ADIPOQ	ADNP2	ABCG2	AATK	ABL1
BTLA	IL4		CYBB	KDM6B		PTCRA	TAP1	TNFSF4	TNFRSF9	LGALS9	BTLA	IFIT3	SELP		HLA-C	SPANXB1	CSF3	HTATIP2	TMIGD2	VAMP5	CXCL13	CYBB	PIK3CG	TBX21	LDHA	PLA2G2D	CTLA4	ADK	CTLA4	IFNG	RAMP2	APOD	CCL26	NGFR	ADORA2B	ACTN1	ADAM10	ADAM12	ACVRL1	ASXL1	ABL2	ACVR2A	ADM	ALX1	ACE	ABL1	ABL2
BANK1	IL5		C11orf45	PADI4		LILRA4		TNFSF14	SLAMF1	VSIR	TIGIT	IRF7			HLA-DMA	SSX3	ENG	NFAT5	CD200R1	LILRB1	CXCR6	ABRAXAS2	ABHD17A	GZMB	PRKCI	NOX1	CD274	SIRPA	TIGIT	NKG7	RAMP3	C3	FST	LGALS1	AK4	ADAM10	ADAM15	ANPEP	ADAMTS1	ATM	ACKR3	ADNP	ADM2	ALX3	ACKR1	ABL2	ACKR3
RALGPS2	LINC02694		CLEC5A	MNDA		CXCR3		TNFSF9	TNFRSF4	PDCD1LG2	CD274	ISG20			HLA-DMB	AKAP3	B3GAT1	CTSC	ADORA2A	HCST	TNFSF13B	NBEAL2	DPH6	IFNG	AURKA	BLNK	IL2	BTLA	LAG3	PRF1	SEMA3A	C3AR1	PAICS	HGF	AKAP12	ADAM12	ADAM17	APLP1	ADAMTS8	BLM	ACSL3	ADNP2	AGRP	ALX4	ADAM10	ACVR1	ACSL3
BACH2	FOXP3		FUCA1	HSD17B11		GZMB		TNFSF18	TNFRSF25		LAG3	MX1			HLA-DOA	PLAC1	IL3RA	AHCYL1	CTLA4	CORO1A	CCR9	TBC1D22A	SLC9A3R2	IL12A	TPX2	ANXA1	IL15	TIGIT	PDCD1	CCL3	LYVE1	C6	IGF2BP1	FERMT2	ALDOA	ADAM15	ADAM8	AREG	ADGRB1	BMPR1A	ACSL6	ADPGK	AGT	ARGFX	ADAM17	ACVR1B	ACSL6
BLK	IL32		MMP9	VNN3		IRF8		TNFSF8	TNFSF14		LAIR1	MX2			HLA-DOB	KDM5B	IL17A	CCR8	BTLA	SLAMF6	CCL27	FBXO7	RNF10	IL12B	TOP2A	HMOX1	TNFRSF9	STING1	HAVCR2	CCL4	GPR146	CCR2	MTHFD2	PALD1	ALDOB	ADAM17	ADAM9	BASP1	ADRA1A	BRCA1	AFDN	AFDN	AIMP1	ARGFXP1	ADGRE2	ACVR1C	AFDN
HVCN1			LGMN	SELL		IL3RA		CD40	TNFRSF18		CD244	DDX4			HLA-DPA1	KIF2C	FOXP3	ADAT2	IDO2	FCRL3	ILVBL	LRIG1		CXCL10	ECT2	ICAM1	IDO1	NCR3LG1		CST7	TM4SF18	CLIC4	ASCC3	P2X7R	ALDOC	ADAM19	ADAMTS1	BDNF	ADRA1B	BRCA2	AFF1	AFF1	AMBN	ARGFXP2	ADGRE5	ACVR2A	AFF1
CD79A			CD68	NLRP12		IRF7		CD58	CD2		VSIR	TNFSF10			HLA-DPB1	ADAM29	PTPRC	ADPRH	TIGIT	CCR7	IL24	GRSF1		IRF1	ANXA2	IFIT2	KIR3DL1	NT5E			COL4A1	CMA1	MRPL3	PAK1	AMPD3	ADAM8	ADAMTS16	BGN	ADRA1D	BRIP1	AFF3	AFF2	AMELX	ARX	ALCAM	ACVR2B	AFF3
CD79B			HS3ST2	TRANK1		PHEX		CD70	CD27		HAVCR2	RSAD2			HLA-DPB2	OIP5	CXCR5	CSF1	ICOSLG	DOCK11	IL1RAPL1	HSP90AA1		CXCL9	CCNB1	IFIT1	KLRC1	VSIR			AFAP1L1	COL15A1	GPR176	S100A4	ANGPTL4	ADAM9	ADAMTS18	BMP1	ADRA2A	BUB1B	AFF4	AFF3	AMH	BARHL1	ALK	ACVRL1	AFF4
								TNFSF15	CD28						HLA-DQA1	ODF3	TPSB2	CSF2RB	CD274	CSF2RB	IL17F	NCF2		PRF1	RARRES3	IFIT3	LAG3	VTCN1			HAPLN3	COL4A3	XPOT	MMP3	ANKZF1	ADAMTS1	ADAMTS4	CADM1	AGGF1	CBLB	AKAP9	AFF4	ANGPTL5	BARHL2	ANPEP	ADCK1	AKAP9
									TNFRSF8						HLA-DQA2	TPPP2	CD1A	LAYN	ICOS	CYBB	TNFRSF13C	BACH2		CCL5	EPS8	IL1RN	CD200	HAVCR2			ECE1	CXCL12	HAUS1	SDF1	ANXA2	ADAMTS14	ADAMTS5	CALD1	AIF1	CBLC	AKT1	AHR	ANGPTL7	BARX1	ART1	ADCK2	ALK
									CD40LG						HLA-DQB1	SPACA3	CD247	CTLA4	TNFRSF9	GIMAP7	IL22RA2	CYBC1		STAT1	MMP28	CXCL10	TLR7				S1PR1	CYP1B1	TBC1D16	VEGF	ATF3	ADAMTS16	ADAMTS8	CALU	AIMP1	CDC73	AKT2	AIRE	APLN	BARX2	ART4	ADCK5	ARHGAP26
															HLA-DQB2	COX6B2	CD8A	RNF145	IDO1	DOCK2	CCR1	ARHGEF1		CD8B	SULF2	ITGA2	PDCD1				EFNA1	ECSCR	ADH5	TGFb1	ATP7A	ADAMTS18	ADAMTS9	CAP2	ALOX12	CDH1	ALK	AKAP17A	AREG	BSX	ATP1B3	AKT1	ARHGEF12
															HLA-DRA	CALR3	MS4A1	TMPRSS6	KIR3DL1	NLRC3	CCR3	ENTPD1		CD19	INPP4B	CXCL9	TLR9				ADCY4	ELK3	HDX	CTGF	B3GALT6	ADAMTS2	BCAN	CAPG	ALOX15B	CDKN2A	ARHGAP26	ALX1	ARTN	CDX1	B3GAT1	AKT2	ARNT
															HLA-DRB1	LYPD6B	CD68	TIGIT	LAG3	TIGIT	CCR4				ITGA3	MMP7	IL21				ELK3	ENPEP	XXYLT1	Periostin	B4GALNT2	ADAMTS3	BMP1	CCN1	ANG	CDKN2C	ARHGEF12	ALX3	AVP	CDX2	BCAM	AKT3	ASPSCR1
															HLA-DRB5	SLCO6A1		ACSL4	LAIR1	EVI2B	CCR5				KRT19	MX1	CCL2				ERG	EPAS1	DDX1	Runx2	BCAN	ADAMTS4	BSG	CCN2	APC	CHEK2	ARNT	ALX4	AZU1	CDX4	BMPR1A	ALK	ATF1
															HLA-DRB6	SPANXN3		FKBP1A	LGALS9	F5	CCR6				SAMD9	MX2	TEK				F8	GJA5	DHX15	IL-1	BCL2	ADAMTS5	CAPN1	CD44	APPL1	CYLD	ASPSCR1	ALYREF	BDNF	CERS2	BMPR1B	ALPK1	ATIC
															HLA-E	MAGEC3		IKZF2	CD200	MPEG1	CCR7				ITGB6	OAS1	TLR3				FABP4	GNA13	DNMT3B	IL-6	BGN	ADAMTS8	CAPN10	CD59	APPL2	DDB2	ATF1	ANP32A	BMP1	CERS3	BSG	ALPK2	BCL10
															HLA-F	PASD1		CADM1	PDCD1	KLRK1	CCR8				KRT7	OAS2	TNFRSF4				MMRN1	GPR124	ERCC2	IL8	BHLHE40	ADAMTS9	CAPN11	CDH11	AREG	DICER1	ATIC	AR	BMP10	CERS4	BST1	ALPK3	BCL11A
															HLA-G	VENTXP1		ZBTB38	CD244	SEPTIN6	TNFAIP8L1				LAMC2	OAS3	VEGFA				FLT4	GREM1	FANCB	PGDF	BNIP3L	AGRN	CAPN12	CDH2	ARHGEF1	EP300	BCL10	ARC	BMP15	CERS5	BST2	AMHR2	BCL11B
															HLA-H	PAGE3		METTL7A	BTNL2	FYB1	IL17RE				ANO1	TNFRSF12A	CD276				DOCK9	HAND2	FGF2		BRS3	APP	CAPN13	CDH6	ARHGEF2	ERCC2	BCL11A	ARFGAP2	BMP2	CERS6	BTLA	ANKK1	BCL2
															HLA-J	CTCFL		GCNT1	VSIR	ARHGAP30	IL31RA				CDH3	PLA2G2A	TNFRSF18				TSPAN15	HDAC9	RRAS2		BTG1	ASPN	CAPN14	COL11A1	ARTN	ERCC3	BCL11B	ARGFX	BMP3	CRX	BTN3A1	ARAF	BCL3
															HLA-L	OTOA		NPTN	TNFSF4	IFFO1	CSF1				FERMT1	PLAT	CD27				ZNF521	HIF1A	NMNAT2		CA12	BCAN	CAPN15	COL12A1	ATP5IF1	ERCC4	BCL2	ARGFXP1	BMP4	CUX1	C5AR1	ATM	BCL6
																TEKT5		MAGEH1	TNFRSF4	LAT	CSF1R				PTPRR	PLAUR	CD40				RAI14	HIPK1	ICMT		CASP6	BGN	CAPN2	COL16A1	ATP8A2	ERCC5	BCL3	ARGFXP2	BMP5	CUX2	CCR1	ATR	BCL7A
																ODF4		CD274	VTCN1	SIT1	CSF2				SERPINB5	PPARG	CD47				GNG11	ITGAV	SEC11A		CAV1	BMP1	CAPN3	COL1A1	B4GALT7	EXT1	BCL6	ARHGAP35	BMP6	CUX2P1	CCR2	AURKA	BCL9
															?	NLRP4		GRSF1	PDCD1LG2	GPR18	CSF2RA				IGFGP3	LGMN					ANGPT2	ITGB1	MTREX		CAVIN1	BMP10	CAPN5	COL1A2	BAP1	EXT2	BCL7A	ARID1B	BMP7	DBX1	CCR3	AURKB	BCR
																CTAG1B		ICOS	CD276	P2RY8	CSF2RB				MUC16	CCND1					HSPG2	JAM3	CENPI		CAVIN3	BMP2	CAPN6	COL3A1	BCAR1	FANCA	BCL9	ARID3A	BMP8A	DBX2	CCR4	AURKC	BIRC3
																CTNNA2		IL1R1	HAVCR2	CLEC2D	CSF3				DKK1	REL					ID1	MAP3K7	FZD2		CCN1	BMP4	CAPN7	COL4A1	BCAT1	FANCC	BCR	ARID3B	BMP8B	DLX1	CCR5	AXL	BRAF
																ANKRD30BP2		IL12RB2	TNFRSF25	ICOS	CSF3R				MSLN	BST2					APP	MEOX2	SAMM50		CCN2	BMP7	CAPN8	COL4A2	BIN1	FANCD2	BIRC3	ARID5A	BTC	DLX2	CCR6	BCKDK	BRD3
																LIPI		JAK1	TNFSF14	GPR171	IL34				S100A2	TLR2					IL3RA	NRP1	MTHFD1L		CCN5	BSG	CAPN9	COL5A1	BLZF1	FANCE	BRAF	ARID5B	C3	DLX3	CCR7	BCR	BRD4
																HORMAD2		LTA	TNFSF9	TBX21	IL23R				PSCA	CD276					ITGB4	PIK3CA	GARS1		CCNG2	CAPN1	CAPNS1	COL5A2	BMI1	FANCF	BRD3	ARIH2	C5	DLX4	CCR8	BLK	BTG1
																GPAT2		LY75	TNFRSF14	GZMK	CX3CR1				IGFBP2	RETNLB					JUP	PIK3CG	GBE1		CDKN1A	CAPN10	CAPNS2	COL5A3	BMP10	FANCG	BRD4	ARNT	CALCA	DLX5	CCR9	BMP2K	CANT1
																DPPA2		NAB1	TNFRSF18	HCLS1	IFNLR1				TSPAN7	IL33					KDR	PLXDC1	BBS9		CDKN1B	CAPN11	CASP3	COL6A2	BMPR2	FAS	BTG1	ARNT2	CALCB	DLX6	CD101	BMPR1A	CARS1
																IGSF11		IL21R	NRP1	NCKAP1L	BMPER					CD14					HERC2P2	PLXND1	MMADHC		CDKN1C	CAPN12	CAST	COL6A3	BNC1	FBXW7	CANT1	ARNTL	CAMP	DMBX1	CD109	BMPR1B	CBFA2T3
																CBLL2		LIMA1	TNFSF18	CFH	EPO					AIM2					SMAD1	PTEN	DIMT1		CHST2	CAPN13	CD44	COL7A1	BNIPL	FH	CARD11	ARX	CAT	DPRX	CD14	BMPR2	CBFB
																CSAG1		ETV7	CD27	CFHR1	EPOR					SCARB1					MATN2		DPH3		CHST3	CAPN14	CDH1	COL8A2	BRCA1	GATA3	CARS1	ASCL1	CCK	DPRXP1	CD151	BMX	CBL
																FMR1NB		ACP5	CD28	IL2RB	TNFRSF13B					PTGES					NOS3		ATP11C		CITED2	CAPN15	CMA1	COLGALT1	BRCA2	HNF1A	CBFA2T3	ASCL2	CCL1	DPRXP2	CD160	BRAF	CCDC6
																MAGEB6		SSH1	CD80	IL2RG	IL17RA					CD44					EGFL7		MSH6		COL5A1	CAPN2	COL10A1	COMP	BST2	KDM5C	CBFB	ASCL3	CCL11	DPRXP3	CD163	BRD2	CCNB1IP1
																FBXO39		NDFIP2	CD86	IL7R	IL27					ISG15					PDE2A		SNX8		CP	CAPN3	COL11A1	COPA	BTC	KDM6A	CCDC6	ASH1L	CCL13	DPRXP4	CD164	BRD3	CCND1
																DNAJB8		SLC35F2	TNFRSF8	IL10RA	TNFAIP8										PDGFA		GNL2		CSRP2	CAPN5	COL11A2	CRLF1	BTG1	KLF6	CCNB1IP1	ASH2L	CCL14	DPRXP5	CD177	BRD4	CCND2
																RBM46		LEPROT	CD40	IL16	NOCT										EMCN		HAS2		CXCR4	CAPN6	COL12A1	CTHRC1	BTG2	MAP2K4	CCND1	ATF1	CCL15	DPRXP6	CD180	BRDT	CCND3
																DDX53		LAX1	CD40LG	INPP5D	IL4I1										PECAM1		HDAC2		DCN	CAPN7	COL13A1	CXCL1	BTG3	MEN1	CCND2	ATF2	CCL16	DPRXP7	CD19	BRSK1	CD74
																TENT5D		LAPTM4B	CD44	IRF4	IL1RAPL2										FXYD6		UBE2K		DDIT3	CAPN8	COL14A1	CXCL12	BTG4	MLH1	CCND3	ATF3	CCL17	DRGX	CD1A	BRSK2	CDH11
																ARX		ANKRD10	CD48	ITGA4	IL36RN										PODXL		APLP1		DDIT4	CAPN9	COL15A1	CXCL6	BUB1	MSH2	CD74	ATF4	CCL18	DUXA	CD1B	BTK	CDK6
																XAGE3		TMEM184C	CD70	ITK	IL36B										ROBO4		HTR7		DPYSL4	CAPNS1	COL16A1	CXCL8	BUB1B	MSH6	CD79A	ATF5	CCL19	DUXAP1	CD1C	BUB1	CDX2
																XAGE5		CHST7	TNFSF15	TBC1D10C	IL37										PRCP		IARS1		DTNA	CAPNS2	COL17A1	DAB2	BUB3	MUTYH	CD79B	ATF6	CCL2	DUXAP10	CD1D	BUB1B	CEP43
																SPANXD		CD177		KLRD1	IL36A										NPDC1		KIF7		DUSP1	CASK	COL18A1	DCN	CADM1	NBN	CDH11	ATF6B	CCL20	DUXAP2	CD1E	CAMK1	CHCHD7
																DMRT1		PTPRJ		GVINP1	IL17C										RHOJ		IPO5		EDN2	CASP3	COL19A1	DKK1	CALCA	NF1	CDK4	ATF7	CCL21	DUXAP3	CD2	CAMK1D	CHIC2
																SPAG17		BCL2L1		LCK	IL17B										PTPRB		ZNF788P		EFNA1	CAST	COL1A1	DPYSL3	CAPN1	NF2	CDK6	ATF7IP	CCL22	DUXAP4	CD200	CAMK1G	CHN1
																PRSS55		THADA		LCP2	TNFRSF21										RGL2		LIN28B		EFNA3	CD151	COL1A2	DST	CAPNS1	PALB2	CDX2	ATG4B	CCL23	DUXAP5	CD207	CAMK2A	CIC
																CT83		SSTR3		LY9	BMP10										RBP1		EIF2AK4		EGFR	CD44	COL23A1	ECM1	CBFA2T2	PHOX2B	CEBPA	ATN1	CCL24	DUXAP6	CD209	CAMK2B	CIITA
																PAGE2		TFRC		SH2D1A	CCR10										RGS16		MYCN		ENO1	CD47	COL25A1	ECM2	CBFA2T3	PIK3R1	CEP43	ATOH1	CCL25	DUXAP7	CD22	CAMK2D	CLP1
																FANCA		TRAF3		MAL	IFNL2										CCL14		ROR1		ENO2	CDH1	COL26A1	EDIL3	CCDC88A	PMS1	CHCHD7	ATOH7	CCL26	DUXAP8	CD226	CAMK2G	CLTC
																ARMC3		TNFRSF4		MFNG	IFNL3										ECSCR		GPX8		ENO3	CEACAM1	COL2A1	EFEMP2	CCKBR	PMS2	CHIC2	ATRX	CCL27	DUXAP9	CD244	CAMK4	CLTCL1
																SPATA19		VDR		TRGC1	IFNL1										SLCO2A1		ORC1		ERO1A	CEACAM6	COL3A1	ELN	CCL14	PRF1	CHN1	ATXN2	CCL28	DUXB	CD247	CAMKK1	CNBP
																CCDC83		IL1R2		NCF4	CXCR3										TEK		TRNT1		ERRFI1	CEACAM8	COL4A1	EMP3	CCL23	PTCH1	CIC	BACH1	CCL3	EMX1	CD248	CAMKK2	CNTRL
																PRSS54		NETO2		GIMAP6	CXCL17										TFPI		DACT1		ETS1	CMA1	COL4A2	ENO2	CCL3L3	PTEN	CIITA	BACH2	CCL3L1	EMX2	CD27	CAMKV	COL1A1
																TDRD6		CASP1		PAX5	ILDR1										TGFBR2		PDHB		EXT1	COL10A1	COL4A3	FAP	CCN1	RB1	CLP1	BANP	CCL3L3	EN1	CD274	CASK	COX6C
																PRAME		HSDL2		TRAT1	CXCL1										TGM2		RTRAF		F3	COL11A1	COL4A4	FAS	CD160	RECQL4	CLTC	BARHL1	CCL4	EN2	CD276	CDC42BPA	CREB1
																SPO11		ZNF282		MZB1	CXCL2										THBD		CPSF3		FAM162A	COL11A2	COL4A5	FBLN1	CD164	SBDS	CLTCL1	BARHL2	CCL4L2	ESX1	CD28	CDC42BPB	CREB3L2
																TMEFF2		TNFRSF18		PLAC8	CXCL3										TIE1		PFAS		FBP1	COL12A1	COL4A6	FBLN2	CD24	SDHAF2	CNBP	BARX1	CCL5	EVX1	CD300A	CDC42BPG	CREBBP
																POTEH		SOCS2		PIK3CD	IL19										TSPAN7		SLC25A3		FOS	COL13A1	COL5A1	FBLN5	CD274	SDHB	CNTRL	BARX2	CCL7	EVX2	CD300C	CDC7	CRLF2
																ADAM2		KSR1		PLEK	IFNE										CLDN5		PLRG1		FOSL2	COL14A1	COL5A2	FBN1	CD276	SDHC	COL1A1	BATF	CCL8	GBX1	CD302	CDK1	CRTC1
																GAGE1		CHRNA6		SASH3	IFNA1										TNFAIP1		MIS18A		FOXO3	COL15A1	COL5A3	FBN2	CD28	SDHD	COX6C	BATF3	CCN1	GBX2	CD320	CDK10	CRTC3
																CT47A11		ERI1		LAX1	IFNA2										VWF		HAUS6		GAA	COL16A1	COL6A1	FERMT2	CD33	SETD2	CREB1	BAZ1A	CCN2	GSC	CD33	CDK11A	CTNNB1
																CCDC110		CHST2		GIMAP4	IFNA4										MALL		TEX10		GALK1	COL17A1	COL6A2	FGF2	CD3E	SMAD4	CREB3L2	BAZ1B	CCN3	GSC2	CD34	CDK12	DDIT3
																no mapping		ENTPD1		GIMAP5	IFNA5										DIPK2B		SOHLH2		GAPDH	COL18A1	COL6A3	FLNA	CD40LG	SMARCA4	CREBBP	BAZ2A	CD320	GSX1	CD36	CDK13	DDX10
																DCAF12		NFE2L3		SIRPG	IFNA6										MMRN2		C14orf119		GAPDHS	COL19A1	COL6A5	FMOD	CD47	SMARCB1	CRLF2	BAZ2B	CD40LG	GSX2	CD37	CDK14	DDX5
																RGS22		HS3ST3B1		PRKCB	IFNA7										MYCT1		UGGT2		GBE1	COL1A1	COL6A6	FN1	CD70	SOCS1	CRTC1	BCL11A	CD70	HDX	CD38	CDK15	DDX6
																SPAG8				PAG1	IFNA8										APOLD1		RIOK2		GCK	COL1A2	COL7A1	FOXC2	CD74	STK11	CRTC3	BCL11B	CDNF	HESX1	CD3D	CDK16	DEK
																CABYR				ARHGAP15	IFNA10										GFOD2		UTP6		GCNT2	COL20A1	COL8A1	FSTL1	CD79A	SUFU	CTNNB1	BCL3	CER1	HHEX	CD3E	CDK17	DUX4
																NR6A1				PRKCQ	IFNA13										DYSF		RARS2		GLRX	COL21A1	COL8A2	FSTL3	CD81	TET2	DDIT3	BCL6	CGA	HLX	CD3G	CDK18	EIF4A2
																DKKL1		I	I	PTPRC	IFNA14										PLVAP		RAD1		GPC1	COL22A1	COL9A1	FUCA1	CD86	TNFAIP3	DDX10	BCLAF1	CGB1	HMBOX1	CD4	CDK19	ELF4
																MORC1				PTPRCAP	IFNA16										SYT15		OSTC		GPC3	COL23A1	COL9A2	FZD8	CDC123	TP53	DDX5	BHLHE22	CGB2	HMX1	CD40	CDK2	ELK4
																SSX6P				CCL5	IFNA17										CAVIN2		RAB3B		GPC4	COL24A1	COL9A3	GADD45A	CDC14A	TSC1	DDX6	BHLHE40	CGB3	HMX2	CD40LG	CDK20	ELL
																SSX7				XCL1	IFNA21										PKP4		RARS1		GPI	COL25A1	CTRB1	GADD45B	CDC16	TSC2	DEK	BHLHE41	CGB5	HMX3	CD44	CDK3	ELN
																SSX9P				GPSM3	IFNAR1										PLA2G4C		BCKDHB		GRHPR	COL26A1	CTRB2	GAS1	CDC25A	VHL	DUX4	BLOC1S1	CGB7	HNF1A	CD46	CDK4	EML4
																TMPRSS12				SELL	IFNAR2										HYAL2		CENPH		GYS1	COL27A1	CTSB	GEM	CDC25B	WRN	EGFR	BLZF1	CGB8	HNF1B	CD47	CDK5	EP300
																REC114				SELPLG	IFNB1										ADAM15		BMPR1A		HAS1	COL28A1	CTSD	GJA1	CDC25C	WT1	EIF4A2	BMI1	CHGA	HOMEZ	CD48	CDK6	EPS15
																CAGE1				PARVG	IFNG										F2RL3		SNRPD3		HDLBP	COL2A1	CTSG	GLIPR1	CDC27	XPA	ELF4	BNC1	CHGB	HOPX	CD5	CDK7	ERC1
																FAM133A				MS4A6A	IFNGR1										TSPAN18		TBCE		HEXA	COL3A1	CTSK	GPC1	CDC6	XPC	ELK4	BNC2	CKLF	HOXA1	CD52	CDK8	ERG
																ATAD2				ARHGAP9	IFNGR2										LDB2		TRPC4		HK1	COL4A1	CTSL	GPX7	CDC7		ELL	BORCS8-MEF2B	CLCF1	HOXA10	CD53	CDK9	ETV1
																PRSS50				SLAMF1	IFNW1										ESAM		XRCC5		HK2	COL4A2	CTSS	GREM1	CDCA7		ELN	BPTF	CLEC11A	HOXA11	CD55	CDKL1	ETV4
																CTAG2				STAT4	CCL15-CCL14										CD9		FAM118B		HMOX1	COL4A3	CTSV	HTRA1	CDH13		EML4	BRD1	CMA1	HOXA13	CD58	CDKL2	ETV5
																POTED				STK10	BMP8A										ARHGAP29		ARMC9		HOXB9	COL4A4	DCN	ID2	CDK10		EPS15	BRD2	CMTM1	HOXA2	CD59	CDKL3	ETV6
																POTEB3				XCL2	IL1A										CD34		TET1		HS3ST1	COL4A5	ELANE	IGFBP2	CDK11B		ERBB2	BRD3	CMTM2	HOXA3	CD5L	CDKL4	EWSR1
																ANKRD45				CCR2	IL1B										PPM1F		HMGA2		HSPA5	COL4A6	ELN	IGFBP3	CDK13		ERC1	BRD4	CMTM3	HOXA4	CD6	CDKL5	FCGR2B
																IHO1				TNFRSF4	IL1R1										LIMS3		ALX1		IDS	COL5A1	FBN1	IGFBP4	CDK2		ERG	BRD7	CMTM4	HOXA5	CD63	CHEK1	FCRL4
																POTEA				PVRIG	IL1RAP										PIEZO1		DIAPH3		IER3	COL5A2	FBN2	IL15	CDK3		ETV1	BRDT	CMTM5	HOXA6	CD68	CHEK2	FEV
																IL13RA2				TRAF3IP3	IL1RN												INHBE		IGFBP1	COL5A3	FBN3	IL32	CDK4		ETV4	BRF1	CMTM6	HOXA7	CD69	CHUK	FGFR1
																POTEC				TCL1A	IL2												TM2D2		IGFBP3	COL6A1	FN1	IL6	CDK5		ETV5	BRPF1	CMTM7	HOXA9	CD7	CILK1	FGFR3
																PAGE2B				ITM2C	IL2RA												RPF2		IL6	COL6A2	FURIN	INHBA	CDK5R1		ETV6	BRPF3	CMTM8	HOXB1	CD70	CIT	FIP1L1
																LDHC				FCRL5	IL2RB												DCUN1D5		ILVBL	COL6A3	HSPG2	ITGA2	CDK6		EWSR1	BSX	CNTF	HOXB13	CD72	CLK1	FLI1
																POTEG				SPNS1	IL2RG												ACTRT3		INHA	COL6A5	HTRA1	ITGA5	CDK7		FCGR2B	BTAF1	CORT	HOXB2	CD74	CLK2	FNBP1
																MAGEA1				GLYR1	IL3												HAT1		IRS2	COL6A6	KLK2	ITGAV	CDK9		FCRL4	BTBD3	CRH	HOXB3	CD79A	CLK3	FOXO1
																MAGEA2				CST7	IL3RA												TRIM24		ISG20	COL7A1	KLK7	ITGB1	CDKN1A		FEV	BTF3	CSF1	HOXB4	CD79B	CLK4	FOXO3
																MAGEA3				KLHL6	IL4												HESX1		JMJD6	COL8A1	KLKB1	ITGB3	CDKN1C		FGFR1	BTF3P11	CSF2	HOXB5	CD81	CLUL1	FOXO4
																MAGEA4				DOK2	IL4R												CDC123		JUN	COL8A2	LAMA3	ITGB5	CDKN2A		FGFR2	BTF3P12	CSF3	HOXB6	CD82	COQ8A	FOXP1
																MAGEA5				CD2	IL5												EIF2B3		KDELR3	COL9A1	LAMA5	JUN	CDKN2B		FGFR3	BTF3P13	CSH1	HOXB7	CD83	CSF1R	FSTL3
																MAGEA6				CD3D	IL5RA												BOD1		KDM3A	COL9A2	LAMB1	LAMA1	CDKN2C		FIP1L1	C22orf31	CSH2	HOXB8	CD84	CSK	FUS
																MAGEA8				CD3E	IL6												SLC24A1		KIF5A	COL9A3	LAMB3	LAMA2	CDKN2D		FLI1	CAND1	CSHL1	HOXB9	CD86	CSNK1A1	GAS7
																MAGEA10				CD3G	IL6R												DTD1		KLF6	COLGALT1	LAMC1	LAMA3	CDKN3		FLT3	CASK	CSPG5	HOXC10	CD8A	CSNK1A1L	GMPS
																MAGEA11				CD247	IL6ST												NREP		KLF7	COLGALT2	LAMC2	LAMC1	CEP43		FNBP1	CASZ1	CTF1	HOXC11	CD8B	CSNK1D	GOLGA5
																MAGEA12				CD6	IL7												PLAA		KLHL24	COMP	MMP1	LAMC2	CGREF1		FOXL2	CBFA2T3	CTSG	HOXC12	CD9	CSNK1E	GPC3
																MAGEB1				CD8A	IL7R												MED20		LALBA	CRTAP	MMP10	LGALS1	CGRRF1		FOXO1	CBX1	CX3CL1	HOXC13	CD93	CSNK1G1	GPHN
																MAGEB2				MS4A1	CXCL8												GDF3		LARGE1	CTRB1	MMP11	LOX	CHEK1		FOXO3	CBX2	CXCL1	HOXC4	CD96	CSNK1G2	H4C9
																MAGEB3				CD27	CXCR1												DLGAP5		LDHA	CTRB2	MMP12	LOXL1	CHRM1		FOXO4	CBX3	CXCL10	HOXC5	CD99	CSNK1G3	HERPUD1
																MAGEB4				CD28	IL9												ARMCX2		LDHC	CTSB	MMP13	LOXL2	CHRM3		FOXP1	CBX4	CXCL11	HOXC6	CDCP1	CSNK2A1	HIP1
																MIA2				LPXN	CXCR2														LOX	CTSD	MMP14	LRP1	CHRM4		FSTL3	CBX5	CXCL12	HOXC8	CDH1	CSNK2A2	HLF
																CT45A3				CD86	CXCR2P1														LXN	CTSG	MMP15	LRRC15	CHRM5		FUS	CBX6	CXCL13	HOXC9	CDH2	DAPK1	HMGA1
																CT45A3				THEMIS2	IL9R														MAFF	CTSK	MMP16	LUM	CHRNA10		GAS7	CBX7	CXCL14	HOXD1	CDH5	DAPK2	HMGA2
																CT45A5				CD38	IL10														MAP3K1	CTSL	MMP17	MAGEE1	CHRNA7		GATA1	CBX8	CXCL16	HOXD10	CEACAM1	DAPK3	HMGN2P46
																SPANXN4				CD40	IL10RA														MIF	CTSS	MMP19	MATN2	CIAO1		GATA2	CCT4	CXCL17	HOXD11	CEACAM3	DCLK1	HNRNPA2B1
																POTEE				CD48	IL10RB														MT1E	CTSV	MMP2	MATN3	CKLF		GMPS	CDK7	CXCL2	HOXD12	CEACAM5	DCLK2	HOOK3
																SPANXN1				CD53	IL11														MT2A	DAG1	MMP20	MCM7	CKS1B		GNAQ	CDK8	CXCL3	HOXD13	CEACAM6	DCLK3	HOXA11
																SPANXN2				CD79A	IL11RA														MXI1	DCN	MMP24	MEST	CKS2		GNAS	CDR2	CXCL5	HOXD3	CEACAM8	DDR1	HOXA13
																SPANXN5				ACAP1	IL12A														MYH9	DDR1	MMP25	MFAP5	CLEC11A		GOLGA5	CDX1	CXCL6	HOXD4	CLEC10A	DDR2	HOXA9
																ODF1				RIPOR2	IL12B														NAGK	DDR2	MMP3	MGP	CLK1		GOPC	CDX2	CXCL8	HOXD8	CLEC4C	DMPK	HOXC11
																ODF2				ARHGAP25	IL12RB1														NCAN	DMD	MMP7	MMP1	CNOT8		GPHN	CDX4	CXCL9	HOXD9	CLEC4M	DSTYK	HOXC13
																LUZP4					IL12RB2														NDRG1	DMP1	MMP8	MMP14	COL18A1		H4C9	CEBPA	DEFA1	IRX1	CR1	DYRK1A	HOXD11
																TFDP3					IL13														NDST1	DSPP	MMP9	MMP2	COL4A3		HERPUD1	CEBPB	DEFA3	IRX1P1	CR2	DYRK1B	HOXD13
																THEG				I	IL13RA1														NDST2	DST	NCSTN	MMP3	CREG1		HIP1	CEBPD	DEFA5	IRX2	CSF1R	DYRK2	HSP90AA1
																MAGEC2					IL13RA2														NEDD4L	EFEMP1	NID1	MSX1	CRIP1		HLF	CEBPE	DEFB1	IRX3	CSF2RA	DYRK3	HSP90AB1
																CPXCR1					IL15														NFIL3	EFEMP2	OPTC	MXRA5	CRTAM		HMGA1	CEBPG	DEFB103B	IRX4	CSF2RB	DYRK4	IKZF1
																SPA17					IL15RA														NOCT	ELANE	PHYKPL	MYL9	CSE1L		HMGA2	CEBPZ	DEFB104A	IRX5	CSF3R	EEF2K	IL2
																FTHL17					IL16														NR3C1	ELN	PLG	MYLK	CSF1		HMGN2P46	CELF3	DEFB4A	IRX6	CTLA4	EGFR	IL21R
																CT45A6					TNFRSF9														P4HA1	EMILIN1	PRSS1	NID2	CSF1R		HNRNPA2B1	CERS2	DKK1	ISL1	CXCR1	EIF2AK1	IRF4
																CT45A1					IL17A														P4HA2	EMILIN2	PRSS2	NNMT	CSF3		HOOK3	CERS3	EBI3	ISL2	CXCR2	EIF2AK2	ITK
																TAF7L					IL18														PAM	EMILIN3	PSEN1	NOTCH2	CTBP1		HOXA11	CERS4	EDN1	ISX	CXCR3	EIF2AK3	JAK2
																LY6K					ILF2														PCK1	F11R	SCUBE1	NT5E	CTBP2		HOXA13	CERS5	EDN2	LBX1	CXCR4	EIF2AK4	JAZF1
																ROPN1					ILF3														PDGFB	FBLN1	SCUBE3	NTM	CTF1		HOXA9	CERS6	EDN3	LBX2	CXCR5	EPHA1	KAT6A
																CT55					ILK														PDK1	FBLN2	SPOCK3	OXTR	CTNNBIP1		HOXC11	CFAP20	EGF	LEUTX	CXCR6	EPHA10	KAT6B
																GPATCH2					CXCL10														PDK3	FBLN5	SPP1	P3H1	CUL1		HOXC13	CHD1	ENDOU	LHX1	DDR1	EPHA2	KDM5A
																PIWIL2					IL31														PFKFB3	FBN1	TIMP1	PCOLCE	CUL2		HOXD11	CHD1L	EPGN	LHX2	DDR2	EPHA3	KDSR
																CEP55					ILDR2														PFKL	FBN2	TIMP2	PCOLCE2	CUL3		HOXD13	CHD2	EPO	LHX3	DPP4	EPHA4	KLK2
																IMP3					TNFAIP8L3														PFKP	FBN3	TLL1	PDGFRB	CUL4A		HRAS	CHD3	EREG	LHX4	ENG	EPHA5	KMT2A
																HEMGN					no mapping														PGAM2	FGA	TLL2	PDLIM4	CUL5		HSP90AA1	CHD4	ESM1	LHX5	ENPEP	EPHA6	KNL1
																DDX43					IL17REL														PGF	FGB	TMPRSS6	PFN2	CXCL1		HSP90AB1	CHD5	FAM3B	LHX6	ENPP3	EPHA7	KTN1
																SAGE1					TNFSF12-TNFSF13														PGK1	FGF2	TPSAB1	PLAUR	CXCL10		IDH1	CHD6	FAM3C	LHX8	ENTPD1	EPHA8	LASP1
																PBK					CCL3L3														PGM1	FGG		PLOD1	CXCL5		IDH2	CHMP3	FAM3D	LHX9	EPCAM	EPHB1	LCK
																NXF2					CXCL9														PGM2	FMOD		PLOD2	CXCL8		IKZF1	CIAO1	FASLG	LMX1A	ERBB2	EPHB2	LCP1
																TEX15					TNFRSF11B														PHKG1	FN1		PLOD3	CXCR2		IL2	CIC	FGF1	LMX1B	F11R	EPHB3	LHFPL6
																TEX14					IL20														PIM1	FURIN		PMEPA1	DAB2		IL21R	CIITA	FGF10	MEIS1	F3	EPHB4	LIFR
																RNF17					IL21R														PKLR	GDF5		PMP22	DCTN2		IL6ST	CIR1	FGF11	MEIS2	FAS	EPHB6	LMO1
																TDRD1					IL22														PKP1	HAPLN1		POSTN	DDX11		IRF4	CITED1	FGF12	MEIS3	FASLG	ERBB2	LMO2
																PRM1					TNFRSF12A														PLAC8	HSPG2		PPIB	DELEC1		ITK	CITED2	FGF13	MEIS3P1	FCAR	ERBB3	LPP
																PRM2					IL23A														PLAUR	HTRA1		PRRX1	DERL2		JAK1	CLOCK	FGF14	MEIS3P2	FCER2	ERBB4	LYL1
																KNL1					IL17D														PLIN2	IBSP		PRSS2	DHPS		JAK2	CNBP	FGF16	MEOX1	FCGR1A	ERN1	MAF
																EPPIN					IL20RA														PNRC1	ICAM1		PTHLH	DKC1		JAK3	CNOT3	FGF17	MEOX2	FCGR2A	ERN2	MAFB
																SEMG1					IL20RB														PPARGC1A	ICAM2		PTX3	DLEC1		JAZF1	CNOT4	FGF18	MIXL1	FCGR2B	FASTK	MALAT1
																CT47B1					IL17RD														PPFIA4	ICAM3		PVR	DLG1		JUN	CNOT8	FGF19	MKX	FCGR2C	FER	MALT1
																GAGE13					TNFRSF19														PPP1R15A	ICAM4		QSOX1	DLG5		KAT6A	CNPY3	FGF2	MNX1	FCGR3A	FES	MAML2
																TSPY2					IL17RB														PPP1R3C	ICAM5		RGS4	DNAJA2		KAT6B	COPS2	FGF20	MSX1	FCRL5	FGFR1	MDS2
																SPANXC					BMP2K														PRDX5	ITGA1		RHOB	DNPH1		KDM5A	COPS5	FGF21	MSX2	FGFR1	FGFR2	MECOM
																CTAGE1					IL26														PRKCA	ITGA10		SAT1	DTYMK		KDR	CORO1A	FGF22	MSX2P1	FGFR2	FGFR3	MLF1
																PTPN20					IL36G														PYGM	ITGA11		SCG2	DUSP22		KDSR	CREB1	FGF23	NANOG	FGFR3	FGFR4	MLLT1
																CT47A7					CCL28														RBPJ	ITGA2		SDC1	E2F1		KIAA1549	CREB3	FGF3	NANOGP1	FGFR4	FGR	MLLT10
																TMEM108					IFNK														RORA	ITGA2B		SDC4	E4F1		KIT	CREB3L1	FGF4	NANOGP10	FLT3	FLT1	MLLT11
																SPAG1					CXCL16														RRAGD	ITGA3		SERPINE1	EBI3		KLK2	CREB5	FGF5	NANOGP11	FUT3	FLT3	MLLT3
																SPAG4					IL22RA1														S100A4	ITGA4		SERPINE2	EDN1		KMT2A	CREBBP	FGF6	NANOGP2	FUT4	FLT4	MLLT6
																SSX1					IL21														SAP30	ITGA5		SERPINH1	EEF1E1		KNL1	CREBL2	FGF7	NANOGP3	FZD10	FRK	MN1
																SSX2					TNFRSF17														SCARB1	ITGA6		SFRP1	EGFR		KRAS	CREBZF	FGF7P3	NANOGP4	FZD4	FYN	MNX1
																SSX5					CCL1														SDC2	ITGA7		SFRP4	EGR4		KTN1	CREG1	FGF7P6	NANOGP5	FZD9	GAK	MRTFA
																SSX4					CCL2														SDC3	ITGA8		SGCB	EHF		LASP1	CREM	FGF8	NANOGP6	GGT1	GRK1	MSI2
																BRDT					CCL3														SDC4	ITGA9		SGCD	EID2		LCK	CRIP1	FGF9	NANOGP7	GP1BA	GRK2	MSN
																ELOVL4					CCL3L1														SELENBP1	ITGAD		SGCG	EIF2AK2		LCP1	CRIP2	FIGNL2	NANOGP8	GP1BB	GRK3	MTCP1
																SYCP1					CCL4														SERPINE1	ITGAE		SLC6A8	EIF5A		LHFPL6	CRX	FLT3LG	NANOGP9	GP5	GRK4	MUC1
																TPTE					CCL5														SIAH2	ITGAL		SLIT2	EIF5A2		LIFR	CSRP1	FSHB	NKX1-2	GP9	GRK5	MYB
																CRISP2					CCL7														SLC25A1	ITGAM		SLIT3	ELANE		LMO1	CSRP2	GAL	NKX2-1	GYPA	GRK6	MYC
																TSPY1					CCL8														SLC2A1	ITGAV		SNAI2	ELF4		LMO2	CSRP3	GALP	NKX2-2	GYPB	GRK7	MYH11
																TTK					CCL11														SLC2A3	ITGAX		SNTB1	ELF5		LPP	CTCF	GAST	NKX2-3	GYPC	GSK3A	MYH9
																CT47A10					CCL13														SLC2A5	ITGB1		SPARC	ELN		LYL1	CTNNB1	GCG	NKX2-4	HMMR	GSK3B	NACA
																CT47A9					CCL14														SLC37A4	ITGB2		SPOCK1	EMP1		MAF	CUX1	GDF1	NKX2-5	ICAM1	GUCY2C	NCKIPSD
																CT47A6					CCL15														SLC6A6	ITGB3		SPP1	EMP2		MAFB	CUX2	GDF10	NKX2-6	ICAM2	GUCY2D	NCOA1
																CT47A2					CCL16														SRPX	ITGB4		TAGLN	EMP3		MALAT1	CUX2P1	GDF11	NKX2-8	ICAM3	GUCY2F	NCOA2
																CT47A1					CCL17														STBD1	ITGB5		TFPI2	ENPEP		MALT1	DACH1	GDF15	NKX3-1	ICAM4	HASPIN	NCOA4
																TSPY3					CCL18														STC1	ITGB6		TGFB1	ENPP7		MAML2	DBP	GDF2	NKX3-2	ICOS	HCK	NFIB
																MAGEA9B					CCL19														STC2	ITGB7		TGFBI	EPGN		MDM2	DBX1	GDF3	NKX6-1	ICOSLG	HIPK1	NFKB2
																NXF2B					CCL20														SULT2B1	ITGB8		TGFBR3	EPHB4		MDM4	DBX2	GDF5	NKX6-2	IFITM1	HIPK2	NIN
																CSAG2					CCL21														TES	JAM2		TGM2	EPS15		MDS2	DCP1A	GDF6	NKX6-3	IFNGR1	HIPK3	NONO
																SPANXA2					CCL22														TGFB3	JAM3		THBS1	EPS8		MECOM	DDIT3	GDF7	NOBOX	IGF1R	HIPK4	NOTCH1
																TULP2					CCL23														TGFBI	KDR		THBS2	ERBB2		MET	DEAF1	GDF9	NOTO	IGF2R	HSPB8	NPM1
																CT45A2					CCL24														TGM2	KLK2		THY1	ERBB4		MITF	DENND4A	GDNF	ONECUT1	IGLL1	HUNK	NR4A3
																GAGE12J					CCL25														TIPARP	KLK7		TIMP1	EREG		MLF1	DEPDC7	GH1	ONECUT2	IGSF8	IGF1R	NSD1
																GAGE2A					CXCL6														TKTL1	KLKB1		TIMP3	ERF		MLLT1	DIDO1	GH2	ONECUT3	IL10RA	IKBKB	NSD2
																ZNF165					CXCL11														TMEM45A	LAMA1		TNC	ERG		MLLT10	DLX1	GHRH	OTP	IL10RB	IKBKE	NSD3
																SPEF2					CXCL5														TNFAIP3	LAMA2		TNFAIP3	ETS1		MLLT11	DLX2	GHRL	OTX1	IL12RB1	ILK	NTRK1
																CCDC33					XCL1														TPBG	LAMA3		TNFRSF11B	EVI5		MLLT3	DLX3	GIP	OTX2	IL13RA1	IMPDH1P11	NTRK3
																CEP290					CX3CL1														TPD52	LAMA4		TNFRSF12A	FABP3		MLLT6	DLX4	GKN1	OTX2P1	IL13RA2	IMPG1	NUMA1
																TSGA10					CXCL12														TPI1	LAMA5		TPM1	FABP6		MN1	DLX5	GMFB	PAX2	IL17RA	INSR	NUP214
																ACTL8					CXCR5														TPST2	LAMB1		TPM2	FABP7		MNX1	DLX6	GMFG	PAX3	IL18R1	INSRR	NUP98
																NUF2					IL25														UGP2	LAMB2		TPM4	FES		MPL	DMBX1	GNRH1	PAX4	IL18RAP	IRAK1	NUTM1
																TEX101					BMP1														VEGFA	LAMB3		VCAM1	FGF10		MRTFA	DMRT1	GNRH2	PAX5	IL1R1	IRAK2	OLIG2
																TSSK6					BMP2														VHL	LAMC1		VCAN	FGF18		MSI2	DMRT2	GPHA2	PAX6	IL1R2	IRAK3	OMD
																HORMAD1					BMP3														VLDLR	LAMC2		VEGFA	FGF4		MSN	DMRTA2	GPHB5	PAX7	IL2RA	IRAK4	P2RY8
																ACRBP					BMP4														WSB1	LAMC3		VEGFC	FGF5		MTCP1	DMRTC1	GPI	PAX8	IL2RB	ITK	PAFAH1B2
																CCDC62					BMP5														XPNPEP1	LOX		VIM	FGF6		MUC1	DMTF1	GREM1	PBX1	IL2RG	KALRN	PATZ1
																DSCR8					BMP6														ZFP36	LOXL1		WIPF1	FGF7		MYB	DPF1	GREM2	PBX2	IL3RA	KDR	PAX3
																MAEL					BMP7														ZNF292	LOXL2		WNT5A	FGFBP1		MYC	DPF2	GRN	PBX2P1	IL4R	KIT	PAX5
																BAGE2					BMP8B															LOXL3			FLT1		MYCL	DPF3	GRP	PBX3	IL5RA	KSR1	PAX7
																TMEFF1					BMPR1A															LOXL4			FLT3		MYCN	DPRX	GUCA2A	PBX4	IL6R	KSR2	PAX8
																PAGE1					BMPR1B															LRP4			FLT3LG		MYH11	DPRXP1	HAMP	PDX1	IL6ST	LATS1	PBX1
																NOL4					BMPR2															LTBP1			FLT4		MYH9	DPRXP2	HBEGF	PHOX2A	IL7R	LATS2	PCM1
																AKAP4					XCL2															LTBP2			FOSL1		NACA	DPRXP3	HDGF	PHOX2B	IL9R	LCK	PCSK7
																CCNA1					TGFA															LTBP3			FOXO4		NCKIPSD	DPRXP4	HGF	PITX1	INSR	LIMK1	PDE4DIP
																FATE1					TGFB1															LTBP4			FOXP3		NCOA1	DPRXP5	HTN3	PITX2	ITGA1	LIMK2	PDGFB
																SPAG9					TGFB1I1															LUM			FRK		NCOA2	DPRXP6	IAPP	PITX3	ITGA2	LMTK2	PDGFRA
																PAGE5					TGFB2															MADCAM1			FSCN1		NCOA4	DPRXP7	IFNA1	PKNOX1	ITGA2B	LMTK3	PDGFRB
																CNOT9					TGFB3															MATN1			FTH1		NFIB	DR1	IFNA10	PKNOX2	ITGA3	LRRK1	PER1
																PIWIL1					TGFBI															MATN3			FZD3		NFKB2	DRAP1	IFNA13	POU1F1	ITGA4	LRRK2	PICALM
																LEMD1					TGFBR1															MATN4			GAB1		NIN	DRGX	IFNA14	POU2F1	ITGA5	LTK	PIM1
																SYCE1					TGFBR2															MFAP1			GAS6		NONO	DTX2	IFNA16	POU2F2	ITGA6	LYN	PLAG1
																HSPB9					TGFBR3															MFAP2			GAS8		NOTCH1	DUX4	IFNA17	POU2F3	ITGAD	MAK	PML
																XAGE2					TNF															MFAP3			GCG		NOTCH2	DUX4L8	IFNA2	POU3F1	ITGAE	MAP2K1	POU2AF1
																XAGE1B					TNFAIP1															MFAP4			GFI1B		NPM1	DUXA	IFNA21	POU3F2	ITGAL	MAP2K2	POU5F1
																PAGE4					TNFAIP2															MFAP5			GHRL		NR4A3	DUXAP1	IFNA4	POU3F3	ITGAM	MAP2K3	PPARG
																SPAG6					TNFAIP3															MMP1			GLI1		NRAS	DUXAP10	IFNA5	POU3F4	ITGAV	MAP2K4	PRCC
																KIF20B					TNFAIP6															MMP10			GLI2		NSD1	DUXAP2	IFNA6	POU4F1	ITGAX	MAP2K5	PRDM16
																KIAA0100					TNFRSF1A															MMP11			GLMN		NSD2	DUXAP3	IFNA7	POU4F2	ITGB1	MAP2K6	PRKAR1A
																MAGEC1					TNFRSF1B															MMP12			GLP2R		NSD3	DUXAP4	IFNA8	POU4F3	ITGB2	MAP2K7	PRRX1
																					TPO															MMP13			GML		NTRK1	DUXAP5	IFNB1	POU5F1	ITGB3	MAP3K1	PSIP1
																					TNFSF4															MMP14			GNL3		NTRK3	DUXAP6	IFNE	POU5F1B	ITGB4	MAP3K10	RABEP1
																C					CCR2															MMP15			GNRH1		NUMA1	DUXAP7	IFNG	POU5F1P2	JAG1	MAP3K11	RAD51B
																					TNFRSF4															MMP16			GPC4		NUP214	DUXAP8	IFNK	POU5F1P3	JAM2	MAP3K12	RAF1
																					IL1R2															MMP17			GPNMB		NUP98	DUXAP9	IFNL1	POU5F1P4	KDR	MAP3K13	RANBP17
																					CXCR4															MMP19			GPX1		NUTM1	DUXB	IFNL2	POU5F1P5	KEL	MAP3K14	RAP1GDS1
																					TNFAIP8L2															MMP2			GTPBP4		OLIG2	E2F1	IFNL3	POU5F1P6	KIR2DL1	MAP3K15	RARA
																					ILKAP															MMP20			HCLS1		OMD	E2F2	IFNW1	POU5F1P7	KIR2DL2	MAP3K19	RBM15
																					IL1F10															MMP24			HDGF		P2RY8	E2F3	IGF1	POU5F2	KIR2DL3	MAP3K2	RET
																					IL17RC															MMP25			HELLS		PAFAH1B2	E2F4	IGF2	POU6F1	KIR2DL4	MAP3K20	RHOH
																					TNFSF11															MMP3			HGS		PATZ1	E2F5	IL10	POU6F2	KIR2DL5A	MAP3K21	RNF213
																					TNFRSF25															MMP7			HOXC10		PAX3	E2F6	IL11	PROP1	KIR2DS1	MAP3K3	RNF217-AS1
																					TNFSF14															MMP8			HTR1A		PAX5	E4F1	IL12A	PROX1	KIR2DS2	MAP3K4	ROS1
																					TNFSF13															MMP9			ICOSLG		PAX7	EBF1	IL12B	PROX2	KIR2DS4	MAP3K5	RPL22
																					TNFSF12															MUSK			IFITM1		PAX8	EBF4	IL13	PRRX1	KIR2DS5	MAP3K6	RPN1
																					TNFSF10															NCAM1			IFNL1		PBX1	ECD	IL15	PRRX2	KIR3DL1	MAP3K7	RUNX1
																					TNFSF9															NCAN			IFRD2		PCM1	EED	IL16	RAX	KIR3DL2	MAP3K8	RUNX1T1
																					TNFRSF14															NCSTN			IGF1		PCSK7	EGLN2	IL17A	RAX2	KIR3DP1	MAP3K9	SEPTIN5
																					TNFRSF6B															NID1			IGF1R		PDE4DIP	EGR1	IL17B	RHOXF1	KIR3DS1	MAP4K1	SEPTIN6
																					TNFRSF18															NID2			IGFBP4		PDGFB	EGR2	IL17C	RHOXF2	KIT	MAP4K2	SEPTIN9
																					TNFRSF11A															NRXN1			IGFBP6		PDGFRA	EGR3	IL17D	RHOXF2B	KLRB1	MAP4K3	SET
																					TNFRSF10D															NTN4			IGFBP7		PDGFRB	EGR4	IL17F	SATB1	KLRC1	MAP4K4	SFPQ
																					TNFRSF10C															OPTC			IL11		PER1	EHF	IL18	SATB2	KLRC2	MAP4K5	SH3GL1
																					TNFRSF10B															P3H1			IL12B		PICALM	ELF1	IL19	SEBOX	KLRD1	MAPK1	SLC45A3
																					TNFRSF10A															P3H2			IL12RB1		PIK3CA	ELF2	IL1A	SHOX	KLRK1	MAPK10	SPECC1
																					IL18RAP															P3H3			IL12RB2		PIM1	ELF3	IL1B	SHOX2	L1CAM	MAPK11	SRGAP3
																					IL1RL2															P4HA1			IL15		PLAG1	ELF4	IL1F10	SIX1	LAG3	MAPK12	SRSF3
																					IL18R1															P4HA2			IL15RA		PML	ELF5	IL1RN	SIX2	LAIR1	MAPK13	SS18
																					TNFSF18															P4HA3			IL18		POU2AF1	ELK1	IL2	SIX3	LAIR2	MAPK14	SS18L1
																					CCRL2															P4HB			IL1A		POU5F1	ELK3	IL20	SIX4	LAMP1	MAPK15	SSX1
																					IL33															PCOLCE			IL1B		PPARG	ELK4	IL21	SIX5	LAMP2	MAPK3	SSX2
																					IL1RL1															PCOLCE2			IL2		PRCC	EMX1	IL22	SIX6	LAMP3	MAPK4	SSX4
																					BMP15															PDGFA			IL21		PRDM16	EMX2	IL23A	TGIF1	LEPR	MAPK6	STIL
																					IL32															PDGFB			IL27		PRRX1	EN1	IL24	TGIF1P1	LIFR	MAPK7	SUZ12
																					TGFBRAP1															PECAM1			IL2RA		PSIP1	EN2	IL25	TGIF2	LILRA1	MAPK8	SYK
																					TNFRSF8															PHYKPL			IL3		PTPN11	ENO1	IL26	TGIF2LX	LILRA2	MAPK9	TAF15
																					TNFSF8															PLEC			IL31RA		RABEP1	EOMES	IL27	TGIF2LY	LILRA3	MAPKAPK2	TAL1
																					IL27RA															PLG			IL4		RAD51B	EP300	IL3	TGIF2P1	LILRA4	MAPKAPK3	TAL2
																					CXCL14															PLOD1			IL5RA		RAF1	EP400	IL31	TLX1	LILRA5	MAPKAPK5	TCEA1
																					TNFSF15															PLOD2			IL6		RANBP17	EPAS1	IL32	TLX2	LILRA6	MARK1	TCF12
																																				PLOD3			IL6R		RAP1GDS1	ERCC2	IL33	TLX3	LILRB1	MARK2	TCF3
																																				PPIB			IL7		RARA	ERCC3	IL34	TPRX1	LILRB2	MARK3	TCL1A
																																				PRKCA			IL9		RBM15	ERCC6	IL36A	TPRX1P1	LILRB3	MARK4	TCL6
																																				PRSS1			IL9R		REL	ERF	IL36B	TPRX2P	LILRB4	MAST1	TET1
																																				PRSS2			ING1		RET	ERG	IL36G	TPRXL	LILRB5	MAST2	TFE3
																																				PSEN1			ING4		RHOH	ERGIC2	IL36RN	TSHZ1	LILRP1	MAST3	TFEB
																																				PTPRS			ING5		RNF213	ERMP1	IL37	TSHZ2	LILRP2	MAST4	TFG
																																				PXDN			INHA		RNF217-AS1	ESR1	IL4	TSHZ3	LRP1	MASTL	TFPT
																																				SCUBE1			INSIG1		ROS1	ESR2	IL5	UNCX	LY75	MATK	TFRC
																																				SCUBE3			INSL4		RPL22	ESRRA	IL6	VAX1	LY9	MELK	THRAP3
																																				SDC1			IRF2		RPN1	ESRRB	IL6ST	VAX2	MCAM	MERTK	TLX1
																																				SDC2			ISG20		RUNX1	ESRRG	IL7	VENTX	MELTF	MET	TLX3
																																				SDC3			JAG2		RUNX1T1	ESX1	IL9	VENTXP1	MME	MINK1	TMPRSS2
																																				SDC4			KAT2B		SEPTIN5	ETS1	INHA	VENTXP2	MPL	MKNK1	TNFRSF17
																																				SERPINE1			KHDRBS1		SEPTIN6	ETS2	INHBA	VENTXP3	MRC1	MKNK2	TOP1
																																				SERPINH1			KIF15		SEPTIN9	ETV1	INHBB	VENTXP4	MRC2	MLKL	TPM3
																																				SH3PXD2A			KIF2C		SET	ETV2	INHBC	VENTXP5	MS4A1	MOK	TPM4
																																				SPARC			KITLG		SFPQ	ETV3	INHBE	VENTXP6	MSR1	MOS	TPR
																																				SPOCK3			KLF10		SH3GL1	ETV4	INS	VENTXP7	MST1R	MST1R	TRIM24
																																				SPP1			KLF11		SLC45A3	ETV5	INS-IGF2	VSX1	MUC1	MTOR	TRIM27
																																				TGFB1			KLF4		SMO	ETV6	INSL3	VSX2	NCAM1	MUSK	TRIM33
																																				TGFB2			KLK8		SPECC1	ETV7	INSL4	ZEB1	NCR1	MYLK	TRIP11
																																				TGFB3			KRT16		SRGAP3	EVX1	INSL5	ZEB2	NCR2	MYLK2	TTL
																																				THBS1			KRT2		SRSF3	EVX2	INSL6	ZEB2P1	NCR3	MYLK3	USP6
																																				TIMP1			KRT4		SS18	EYA1	JAG1	ZFHX2	NECTIN1	MYLK4	ZBTB16
																																				TIMP2			LAMA1		SS18L1	EYA2	JAG2	ZFHX3	NECTIN2	MYO3A	ZMYM2
																																				TLL1			LAMB1		SSX1	EYA3	KITLG	ZFHX4	NECTIN3	MYO3B	ZNF331
																																				TLL2			LAMC1		SSX2	EYA4	KL	ZHX1	NGFR	NEK1	ZNF384
																																				TMPRSS6			LAMP3		SSX4	EZH1	LACRT	ZHX2	NRP1	NEK10	ZNF521
																																				TNC			LDOC1		STIL	EZH2	LECT2	ZHX3	NT5E	NEK11
																																				TNN			LGI1		SUZ12	FAM189B	LEFTY1		PDCD1	NEK2
																																				TNR			LIF		SYK	FAM20C	LEFTY2		PDCD1LG2	NEK3
																																				TNXB			LMO1		TAF15	FEM1A	LEP		PDGFRA	NEK4
																																				TPSAB1			LRP1		TAL1	FEZF2	LHB		PDGFRB	NEK5
																																				TRAPPC4			LRP5		TAL2	FHL1	LIF		PECAM1	NEK6
																																				TTR			LRPAP1		TCEA1	FHL2	LRSAM1		PLAUR	NEK7
																																				VCAM1			LST1		TCF12	FHL5	LTA		PLXNC1	NEK8
																																				VCAN			LY86		TCF3	FLI1	LTB		PRNP	NEK9
																																				VTN			LYN		TCL1A	FOS	LTBP1		PROCR	NIM1K
																																				VWF			MAGED1		TCL6	FOSB	LTBP2		PROM1	NLK
																																							MAP3K11		TET1	FOSL1	LTBP3		PSG1	NPR1
																																							MAPRE1		TFE3	FOSL2	LTBP4		PTGDR2	NPR2
																																							MAPRE2		TFEB	FOXA1	MANF		PTGFRN	NRBP1
																																							MARK4		TFG	FOXA2	MDK		PTPRC	NRBP2
																																							MAS1		TFPT	FOXA3	MIA		PTPRJ	NRK
																																							MATK		TFRC	FOXB1	MIF		PVR	NTRK1
																																							MCTS1		THRAP3	FOXC1	MLN		RHAG	NTRK2
																																							MDM2		TLX1	FOXC2	MSTN		RHCE	NTRK3
																																							MDM4		TLX3	FOXD1	MYDGF		RHD	NUAK1
																																							MFN2		TMPRSS2	FOXD2	NAMPT		SDC1	NUAK2
																																							MIA		TNFRSF17	FOXD3	NDP		SEC23B	NUMBL
																																							MIF		TOP1	FOXD4	NENF		SELE	OBSCN
																																							MKI67		TPM3	FOXE1	NGF		SELL	OXSR1
																																							MNAT1		TPM4	FOXE3	NMB		SELP	PAK1
																																							MNT		TPR	FOXF1	NODAL		SELPLG	PAK2
																																							MPL		TRIM24	FOXF2	NPFF		SEMA4D	PAK3
																																							MS4A2		TRIM27	FOXG1	NPPA		SEMA7A	PAK4
																																							MST1R		TRIM33	FOXH1	NPPB		SIGLEC1	PAK5
																																							MT3		TRIP11	FOXI1	NPPC		SIGLEC5	PAK6
																																							MTCP1		TSHR	FOXJ1	NPY		SIGLEC6	PASK
																																							MXD1		TTL	FOXJ2	NRG1		SIGLEC7	PBK
																																							MXD4		USP6	FOXJ3	NRG2		SIGLEC9	PDGFRA
																																							MXI1		ZBTB16	FOXK2	NRG3		SIRPA	PDGFRB
																																							MYC		ZMYM2	FOXL1	NRG4		SIRPB1	PDIK1L
																																							MYO16		ZNF331	FOXL2	NRTN		SIRPG	PDK1
																																							NAA35		ZNF384	FOXM1	NTF3		SLAMF1	PDK2
																																							NAB2		ZNF521	FOXN1	NTF4		SLAMF7	PDK3
																																							NAMPT			FOXN2	NTS		SLC3A2	PDK4
																																							NANOG			FOXN3	NUDT6		SLC44A1	PDPK1
																																							NAP1L1			FOXO1	OGN		SLC4A1	PEAK1
																																							NASP			FOXO3	OSGIN1		SPN	PHKG1
																																							NCK1			FOXO4	OSM		TEK	PHKG2
																																							NCK2			FOXP1	OSTN		TFRC	PIK3R4
																																							NDN			FOXP2	OXT		THBD	PIM1
																																							NDP			FOXP3	PDGFA		THY1	PIM2
																																							NDUFS4			FOXQ1	PDGFB		TLR1	PIM3
																																							NF1			FOXS1	PDGFC		TLR10	PINK1
																																							NF2			FUBP1	PDGFD		TLR2	PKDCC
																																							NME1			GABPA	PDGFRA		TLR3	PKMYT1
																																							NME2			GABPB1	PDGFRB		TLR4	PKN1
																																							NOP2			GATA1	PDGFRL		TLR6	PKN2
																																							NOTCH2			GATA2	PDYN		TLR8	PKN3
																																							NOX4			GATA3	PENK		TLR9	PLK1
																																							NPM1			GATA4	PF4		TNFRSF10A	PLK2
																																							NPY			GATA5	PF4V1		TNFRSF10B	PLK3
																																							NR6A1			GATA6	PGF		TNFRSF10C	PLK4
																																							NRDC			GBX1	PLAU		TNFRSF10D	PNCK
																																							NRP1			GBX2	PMCH		TNFRSF11A	PRKAA1
																																							NUDC			GCM1	PNOC		TNFRSF12A	PRKAA2
																																							NUP62			GCM2	POMC		TNFRSF13B	PRKACA
																																							OPRM1			GFI1	PPBP		TNFRSF13C	PRKACB
																																							OSM			GFI1B	PPBPP1		TNFRSF17	PRKACG
																																							OSMR			GLI1	PPBPP2		TNFRSF1A	PRKCA
																																							PA2G4			GLI2	PPY		TNFRSF1B	PRKCB
																																							PAWR			GLI3	PRL		TNFRSF4	PRKCD
																																							PCNA			GLIS1	PRLH		TNFRSF8	PRKCE
																																							PDAP1			GLIS2	PROK1		TNFRSF9	PRKCG
																																							PDF			GRHL1	PROK2		TNFSF10	PRKCH
																																							PDGFA			GSC	PSPN		TNFSF11	PRKCI
																																							PDGFRA			GSC2	PTH		TNFSF13	PRKCQ
																																							PDS5B			GSX1	PTH2		TNFSF13B	PRKCZ
																																							PDZK1			GSX2	PTHLH		TNFSF14	PRKD1
																																							PEMT			GTF2A1	PTN		TNFSF4	PRKD2
																																							PGF			GTF2A1L	PYY		TNFSF8	PRKD3
																																							PIM1			GTF2A2	QRFP		TSPAN7	PRKDC
																																							PIM2			GTF2B	RABEP1		VCAM1	PRKG1
																																							PLAAT4			GTF2E1	RABEP2			PRKG2
																																							PLG			GTF2E2	REG1A			PRKX
																																							PLK1			GTF2F1	RETN			PRKY
																																							POLA1			GTF2F2	RETNLB			PRPF4B
																																							POU1F1			GTF2H1	RLN1			PSKH1
																																							POU3F2			GTF2H2	RLN2			PSKH2
																																							PPARD			GTF2H3	RLN3			PTK2
																																							PPM1D			GTF2H4	RNASE2			PTK2B
																																							PRDM4			GTF2I	S100A6			PTK6
																																							PRDX1			GTF3A	SAA1			PTK7
																																							PRG4			GTF3C1	SAA2			PXK
																																							PRKD1			GTF3C2	SBDS			RAF1
																																							PRKRA			GTF3C3	SCG2			RET
																																							PRL			GTF3C4	SCGB3A1			RIOK1
																																							PRMT5			GTF3C5	SCT			RIOK2
																																							PROK2			GTPBP1	SECTM1			RIOK3
																																							PRTN3			HAND1	SEMA3A			RIPK1
																																							PSPHP1			HAND2	SEMA3B			RIPK2
																																							PTCH1			HCFC2	SEMA3C			RIPK3
																																							PTEN			HDAC1	SEMA3D			RIPK4
																																							PTHLH			HDAC2	SEMA3E			RNASEL
																																							PTK2B			HDAC4	SEMA3F			ROCK1
																																							PTN			HDX	SEMA3G			ROCK2
																																							PTPRC			HES1	SEMA4A			ROR1
																																							PYY			HES2	SEMA4B			ROR2
																																							QSOX1			HES4	SEMA4C			ROS1
																																							RACGAP1			HES5	SEMA4D			RPS6KA1
																																							RAF1			HES6	SEMA4F			RPS6KA2
																																							RAPGEF3			HES7	SEMA4G			RPS6KA3
																																							RARRES1			HESX1	SEMA5A			RPS6KA4
																																							RASGRP4			HEXIM1	SEMA5B			RPS6KA5
																																							RBBP4			HEY1	SEMA6A			RPS6KA6
																																							RBBP7			HEY2	SEMA6B			RPS6KB1
																																							RBFOX2			HEYL	SEMA6C			RPS6KB2
																																							REG1A			HHEX	SEMA6D			RPS6KC1
																																							REG1B			HIC1	SEMA7A			RPS6KL1
																																							REG3A			HIC2	SLIT1			RYK
																																							RERG			HIF1A	SLIT2			SBK1
																																							RHOG			HIF3A	SLURP1			SBK2
																																							RPS27			HIRA	SPP1			SCYL1
																																							RPS4X			HIVEP1	SST			SCYL2
																																							RUNX3			HIVEP2	STC1			SCYL3
																																							S100A11			HLF	STC2			SGK1
																																							S100B			HLTF	TAC1			SGK2
																																							S1PR2			HLX	TDGF1			SGK3
																																							S1PR3			HMBOX1	TDGF1P3			SIK1
																																							SCG2			HMG20B	TG			SIK2
																																							SCIN			HMGA1	TGFA			SIK3
																																							SERPINF1			HMGA2	TGFB1			SLC22A18
																																							SERTAD1			HMGB1	TGFB2			SLK
																																							SESN1			HMGB2	TGFB3			SMG1
																																							SFN			HMGN2	THPO			SNRK
																																							SFTPD			HMGXB3	TNC			SPEG
																																							SIPA1			HMX1	TNF			SRC
																																							SIRPG			HMX2	TNFRSF11B			SRMS
																																							SKP2			HMX3	TNFSF10			SRPK1
																																							SLAMF1			HNF1A	TNFSF11			SRPK2
																																							SLC29A2			HNF1B	TNFSF12			SRPK3
																																							SPDYA			HNF4A	TNFSF13			STK10
																																							SPEG			HNF4G	TNFSF13B			STK11
																																							SPHK1			HOMEZ	TNFSF14			STK16
																																							SPOCK1			HOPX	TNFSF15			STK17A
																																							SRA1			HOXA1	TNFSF18			STK17B
																																							SSR1			HOXA10	TNFSF4			STK19
																																							SST			HOXA11	TNFSF8			STK24
																																							SSTR1			HOXA13	TNFSF9			STK25
																																							SSTR2			HOXA2	TOR2A			STK26
																																							SSTR3			HOXA3	TRH			STK3
																																							SSTR4			HOXA4	TSHB			STK31
																																							SSTR5			HOXA5	TSLP			STK32A
																																							STAMBP			HOXA6	TXLNA			STK32B
																																							STIL			HOXA7	TYMP			STK32C
																																							SYK			HOXA9	UCN			STK33
																																							TACSTD2			HOXB1	UCN2			STK35
																																							TAL1			HOXB13	UCN3			STK36
																																							TBC1D8			HOXB2	UTS2			STK38
																																							TBRG1			HOXB3	UTS2B			STK38L
																																							TBRG4			HOXB4	VEGFA			STK39
																																							TBX2			HOXB5	VEGFB			STK4
																																							TBX3			HOXB6	VEGFC			STK40
																																							TBX5			HOXB7	VEGFD			STKLD1
																																							TCF19			HOXB8	VGF			STRADA
																																							TCFL5			HOXB9	VIP			STRADB
																																							TCIRG1			HOXC10	XCL1			STYK1
																																							TDGF1			HOXC11	XCL2			SYK
																																							TENM1			HOXC12				TAF1
																																							TFDP1			HOXC13				TAF1L
																																							TGFA			HOXC4				TAOK1
																																							TGFB1I1			HOXC5				TAOK2
																																							TGFB2			HOXC6				TAOK3
																																							TGFBI			HOXC8				TBCK
																																							TGFBR1			HOXC9				TBK1
																																							TGFBR2			HOXD1				TEC
																																							THAP12			HOXD10				TEK
																																							THPO			HOXD11				TESK1
																																							TIMELESS			HOXD12				TESK2
																																							TIMP1			HOXD13				TEX14
																																							TIPIN			HOXD3				TGFBR1
																																							TM4SF4			HOXD4				TGFBR2
																																							TNFRSF11A			HOXD8				TIE1
																																							TNFRSF17			HOXD9				TLK1
																																							TNFRSF8			HR				TLK2
																																							TNFRSF9			HSF1				TNIK
																																							TNFSF12			HSF2				TNK1
																																							TNFSF13			HSF2BP				TNK2
																																							TNFSF13B			HSF4				TNNI3K
																																							TNFSF15			HSFX1				TP53RK
																																							TNFSF4			HSFY1				TRIB1
																																							TNFSF8			ID1				TRIB2
																																							TNFSF9			ID2				TRIB3
																																							TOB1			ID3				TRIM24
																																							TOB2			ID4				TRIM28
																																							TP53			IER2				TRIM33
																																							TP53I11			IFT172				TRIO
																																							TPX2			IGHMBP2				TRPM6
																																							TRAIP			IKZF1				TRPM7
																																							TRIB1			IKZF2				TRRAP
																																							TRIM27			IKZF3				TSSK1B
																																							TSC1			IKZF5				TSSK2
																																							TSHR			ILF2				TSSK3
																																							TSPAN31			ILF3				TSSK4
																																							TSPO			INSM1				TSSK6
																																							TSPY1			INSM2				TTBK1
																																							TTK			INTS4				TTBK2
																																							TUSC2			IRF1				TTK
																																							TXN			IRF2				TTN
																																							UBE2V2			IRF3				TWF1
																																							UBR5			IRF4				TWF2
																																							UHRF1			IRF5				TXK
																																							UHRF2			IRF6				TYK2
																																							UMOD			IRF7				TYRO3
																																							USP8			IRF8				UHMK1
																																							UTP20			IRF9				ULK1
																																							VEGFA			IRX1				ULK2
																																							VEGFB			IRX1P1				ULK3
																																							VEGFD			IRX2				ULK4
																																							VHL			IRX3				VRK1
																																							VIP			IRX4				VRK2
																																							VIPR1			IRX5				VRK3
																																							VTI1B			IRX6				WEE1
																																							WARS1			ISL1				WEE2
																																							ZEB1			ISL2				WNK1
																																							ZFP36L2			ISX				WNK2
																																							ZMYND11			JARID2				WNK3
																																							ZPR1			JMJD4				WNK4
																																										JUN				ZAP70
																																										JUNB
																																										JUND
																																										KAT2A
																																										KAT5
																																										KAT6A
																																										KAT6B
																																										KAT7
																																										KCNIP3
																																										KDM3B
																																										KDM4C
																																										KDM4D
																																										KDM5C
																																										KEAP1
																																										KIAA0040
																																										KLF1
																																										KLF10
																																										KLF11
																																										KLF12
																																										KLF13
																																										KLF14
																																										KLF15
																																										KLF16
																																										KLF2
																																										KLF3
																																										KLF4
																																										KLF5
																																										KLF6
																																										KLF7
																																										KLF8
																																										KLF9
																																										KLHL21
																																										KLHL5
																																										KMT2A
																																										KMT2D
																																										KMT5B
																																										L3MBTL1
																																										LARP1
																																										LAS1L
																																										LBX1
																																										LBX2
																																										LDB1
																																										LDB2
																																										LDOC1
																																										LEF1
																																										LEUTX
																																										LHX1
																																										LHX2
																																										LHX3
																																										LHX4
																																										LHX5
																																										LHX6
																																										LHX8
																																										LHX9
																																										LIMA1
																																										LIN28A
																																										LITAF
																																										LMO1
																																										LMO2
																																										LMO3
																																										LMO4
																																										LMO7
																																										LMX1A
																																										LMX1B
																																										LRRC14
																																										LSR
																																										LTN1
																																										LYL1
																																										LZTR1
																																										LZTS1
																																										MAF
																																										MAFB
																																										MAFF
																																										MAFG
																																										MAFK
																																										MAML3
																																										MAMLD1
																																										MANSC1
																																										MAPK8IP1
																																										MAX
																																										MAZ
																																										MBD1
																																										MBD2
																																										MBD4
																																										MBNL2
																																										MECOM
																																										MECP2
																																										MED1
																																										MED12
																																										MED14
																																										MED15
																																										MED16
																																										MED17
																																										MED21
																																										MED23
																																										MED24
																																										MED26
																																										MED27
																																										MED6
																																										MED7
																																										MEF2A
																																										MEF2C
																																										MEF2D
																																										MEFV
																																										MEIS1
																																										MEIS2
																																										MEIS3
																																										MEIS3P1
																																										MEIS3P2
																																										MEOX1
																																										MEOX2
																																										MESP2
																																										METTL3
																																										MFSD12
																																										MFSD3
																																										MGA
																																										MGAT5
																																										MICALL1
																																										MID1
																																										MIEF1
																																										MIER1
																																										MIR9-1HG
																																										MIS18BP1
																																										MITF
																																										MIXL1
																																										MKX
																																										MLLT1
																																										MLLT10
																																										MLLT3
																																										MLLT6
																																										MLX
																																										MLXIP
																																										MLXIPL
																																										MNAT1
																																										MNDA
																																										MNT
																																										MNX1
																																										MORF4
																																										MORF4L1
																																										MORF4L2
																																										MSC
																																										MSRB2
																																										MSX1
																																										MSX2
																																										MSX2P1
																																										MTA1
																																										MTA2
																																										MTF1
																																										MTF2
																																										MXD1
																																										MXD3
																																										MXD4
																																										MXI1
																																										MYB
																																										MYBBP1A
																																										MYBL1
																																										MYBL2
																																										MYC
																																										MYCBP
																																										MYCL
																																										MYCLP1
																																										MYCN
																																										MYCNOS
																																										MYF5
																																										MYF6
																																										MYOD1
																																										MYOG
																																										MYRF
																																										MYT1
																																										MYT1L
																																										MZF1
																																										NAB1
																																										NAB2
																																										NANOG
																																										NANOGP1
																																										NANOGP10
																																										NANOGP11
																																										NANOGP2
																																										NANOGP3
																																										NANOGP4
																																										NANOGP5
																																										NANOGP6
																																										NANOGP7
																																										NANOGP8
																																										NANOGP9
																																										NCALD
																																										NCOA1
																																										NCOA2
																																										NCOA3
																																										NCOA4
																																										NCOA6
																																										NCOR1
																																										NCOR2
																																										NEUROD1
																																										NEUROD2
																																										NEUROD4
																																										NEUROD6
																																										NEUROG1
																																										NEUROG2
																																										NEUROG3
																																										NFAT5
																																										NFATC1
																																										NFATC2
																																										NFATC3
																																										NFATC4
																																										NFE2
																																										NFE2L1
																																										NFE2L2
																																										NFE2L3
																																										NFIA
																																										NFIB
																																										NFIC
																																										NFIL3
																																										NFIX
																																										NFKB1
																																										NFKB2
																																										NFKBIA
																																										NFKBIB
																																										NFKBIE
																																										NFKBIL1
																																										NFRKB
																																										NFX1
																																										NFYA
																																										NFYB
																																										NFYC
																																										NHLH2
																																										NKRF
																																										NKX1-1
																																										NKX1-2
																																										NKX2-1
																																										NKX2-2
																																										NKX2-3
																																										NKX2-4
																																										NKX2-5
																																										NKX2-6
																																										NKX2-8
																																										NKX3-1
																																										NKX3-2
																																										NKX6-1
																																										NKX6-2
																																										NKX6-3
																																										NMI
																																										NOBOX
																																										NOTO
																																										NPAS1
																																										NPAS2
																																										NR0B1
																																										NR0B2
																																										NR1D1
																																										NR1D2
																																										NR1H2
																																										NR1H3
																																										NR1H4
																																										NR1I2
																																										NR1I3
																																										NR2C1
																																										NR2C2
																																										NR2E1
																																										NR2E3
																																										NR2F1
																																										NR2F2
																																										NR2F6
																																										NR3C1
																																										NR3C2
																																										NR4A1
																																										NR4A2
																																										NR4A3
																																										NR5A1
																																										NR5A2
																																										NR6A1
																																										NRF1
																																										NRIP1
																																										NRL
																																										NSD2
																																										NUFIP2
																																										OLIG1
																																										OLIG2
																																										OLIG3
																																										ONECUT1
																																										ONECUT2
																																										ONECUT3
																																										OPTN
																																										OSR1
																																										OTP
																																										OTUD7B
																																										OTX1
																																										OTX2
																																										OTX2P1
																																										OVOL1
																																										OVOL3
																																										PACS2
																																										PATZ1
																																										PAX1
																																										PAX2
																																										PAX3
																																										PAX4
																																										PAX5
																																										PAX6
																																										PAX7
																																										PAX8
																																										PAX9
																																										PAXIP1
																																										PBX1
																																										PBX2
																																										PBX2P1
																																										PBX3
																																										PBX4
																																										PCGF2
																																										PCGF3
																																										PDLIM5
																																										PDX1
																																										PER1
																																										PER2
																																										PER3
																																										PFDN5
																																										PGR
																																										PHC1
																																										PHF11
																																										PHF3
																																										PHOX2A
																																										PHOX2B
																																										PHRF1
																																										PHTF1
																																										PIAS2
																																										PIAS3
																																										PITX1
																																										PITX2
																																										PITX3
																																										PKNOX1
																																										PKNOX2
																																										PLAG1
																																										PLAGL1
																																										PLAGL2
																																										PLRG1
																																										PMF1
																																										PML
																																										POU1F1
																																										POU2AF1
																																										POU2F1
																																										POU2F2
																																										POU2F3
																																										POU3F1
																																										POU3F2
																																										POU3F3
																																										POU3F4
																																										POU4F1
																																										POU4F2
																																										POU4F3
																																										POU5F1
																																										POU5F1B
																																										POU5F1P2
																																										POU5F1P3
																																										POU5F1P4
																																										POU5F1P5
																																										POU5F1P6
																																										POU5F1P7
																																										POU5F2
																																										POU6F1
																																										POU6F2
																																										PPARA
																																										PPARD
																																										PPARG
																																										PPARGC1A
																																										PPP1R13L
																																										PRDM1
																																										PRDM10
																																										PRDM11
																																										PRDM12
																																										PRDM13
																																										PRDM14
																																										PRDM15
																																										PRDM16
																																										PRDM2
																																										PRDM4
																																										PRDM5
																																										PRDM6
																																										PRDM7
																																										PRDM8
																																										PRDM9
																																										PREB
																																										PRICKLE3
																																										PROP1
																																										PROX1
																																										PROX2
																																										PRR7
																																										PRRX1
																																										PRRX2
																																										PSIP1
																																										PSMC5
																																										PTTG1IP
																																										PURA
																																										RARA
																																										RARB
																																										RARG
																																										RASSF7
																																										RAX
																																										RAX2
																																										RB1
																																										RBBP5
																																										RBBP9
																																										RBL1
																																										RBL2
																																										RBPJ
																																										RBPJL
																																										RCOR1
																																										RCVRN
																																										REL
																																										RELA
																																										RELB
																																										REPIN1
																																										RERE
																																										REST
																																										REV3L
																																										RFX1
																																										RFX2
																																										RFX3
																																										RFX4
																																										RFX5
																																										RFXANK
																																										RGCC
																																										RHOXF1
																																										RHOXF2
																																										RHOXF2B
																																										RIMS3
																																										RING1
																																										RLF
																																										RLIM
																																										RNF10
																																										RNF103
																																										RNF112
																																										RNF113A
																																										RNF114
																																										RNF115
																																										RNF13
																																										RNF14
																																										RNF141
																																										RNF144A
																																										RNF2
																																										RNF24
																																										RNF4
																																										RNF41
																																										RNF8
																																										RORA
																																										RORB
																																										RORC
																																										RREB1
																																										RRN3
																																										RTRAF
																																										RUNX1
																																										RUNX1T1
																																										RUNX2
																																										RUNX3
																																										RXRA
																																										RXRB
																																										RXRG
																																										SAFB
																																										SALL1
																																										SALL2
																																										SALL3
																																										SALL4
																																										SAMD4B
																																										SAP18
																																										SAP30
																																										SAP30BP
																																										SART3
																																										SATB1
																																										SATB2
																																										SCAND1
																																										SCAND2P
																																										SCML1
																																										SCML2
																																										SCRT1
																																										SCRT2
																																										SEBOX
																																										SERTAD1
																																										SERTAD2
																																										SETBP1
																																										SETD4
																																										SETDB1
																																										SF1
																																										SHOX
																																										SHOX2
																																										SIAH1
																																										SIAH2
																																										SIM1
																																										SIM2
																																										SIN3B
																																										SIX1
																																										SIX2
																																										SIX3
																																										SIX4
																																										SIX5
																																										SIX6
																																										SLC25A40
																																										SMAD1
																																										SMAD2
																																										SMAD3
																																										SMAD4
																																										SMAD5
																																										SMAD6
																																										SMAD7
																																										SMAD9
																																										SMARCA1
																																										SMARCA2
																																										SMARCA4
																																										SMARCA5
																																										SMARCAD1
																																										SMARCAL1
																																										SMARCB1
																																										SMARCC1
																																										SMARCC2
																																										SMARCE1
																																										SMYD5
																																										SNAI1
																																										SNAI2
																																										SNAI3
																																										SNAPC1
																																										SNAPC2
																																										SNAPC3
																																										SNAPC4
																																										SNAPC5
																																										SND1
																																										SNW1
																																										SOX1
																																										SOX10
																																										SOX11
																																										SOX12
																																										SOX13
																																										SOX14
																																										SOX15
																																										SOX17
																																										SOX18
																																										SOX2
																																										SOX21
																																										SOX3
																																										SOX30
																																										SOX4
																																										SOX5
																																										SOX6
																																										SOX8
																																										SOX9
																																										SP1
																																										SP2
																																										SP3
																																										SP4
																																										SPDEF
																																										SPEN
																																										SPI1
																																										SPIB
																																										SRA1
																																										SRCAP
																																										SREBF1
																																										SREBF2
																																										SRF
																																										SRY
																																										SSRP1
																																										SSX1
																																										SSX2
																																										SSX3
																																										SSX4
																																										SSX5
																																										SSX6P
																																										SSX7
																																										SSX8P
																																										SSX9P
																																										ST18
																																										STAT1
																																										STAT2
																																										STAT3
																																										STAT4
																																										STAT5A
																																										STAT5B
																																										STAT6
																																										STON1
																																										SUB1
																																										SUPT16H
																																										SUPT20H
																																										SUPT3H
																																										SUPT4H1
																																										SUPT5H
																																										SUPT6H
																																										TADA2A
																																										TADA3
																																										TAF1
																																										TAF10
																																										TAF11
																																										TAF12
																																										TAF13
																																										TAF15
																																										TAF1A
																																										TAF1B
																																										TAF1C
																																										TAF2
																																										TAF3
																																										TAF4
																																										TAF4B
																																										TAF5
																																										TAF5L
																																										TAF6
																																										TAF6L
																																										TAF7
																																										TAF9
																																										TAL1
																																										TAL2
																																										TBC1D10B
																																										TBL1Y
																																										TBP
																																										TBPL1
																																										TBR1
																																										TBX1
																																										TBX10
																																										TBX15
																																										TBX18
																																										TBX19
																																										TBX2
																																										TBX20
																																										TBX21
																																										TBX22
																																										TBX3
																																										TBX4
																																										TBX5
																																										TBX6
																																										TBXT
																																										TCEAL1
																																										TCEAL9
																																										TCERG1
																																										TCF12
																																										TCF15
																																										TCF19
																																										TCF20
																																										TCF21
																																										TCF3
																																										TCF4
																																										TCF7
																																										TCF7L1
																																										TCF7L2
																																										TCFL5
																																										TEAD1
																																										TEAD2
																																										TEAD3
																																										TEAD4
																																										TECPR1
																																										TEF
																																										TFAM
																																										TFAP2A
																																										TFAP2B
																																										TFAP2C
																																										TFAP2D
																																										TFAP4
																																										TFB1M
																																										TFB2M
																																										TFCP2
																																										TFCP2L1
																																										TFDP1
																																										TFDP2
																																										TFDP3
																																										TFE3
																																										TFEB
																																										TFEC
																																										TGFB1I1
																																										TGIF1
																																										TGIF1P1
																																										TGIF2
																																										TGIF2LX
																																										TGIF2LY
																																										TGIF2P1
																																										THRA
																																										THRAP3
																																										THRB
																																										TICRR
																																										TIMELESS
																																										TLX1
																																										TLX2
																																										TLX3
																																										TMEM121B
																																										TMEM259
																																										TMEM260
																																										TMF1
																																										TNRC18P2
																																										TNRC6A
																																										TONSL
																																										TOX
																																										TOX3
																																										TP53
																																										TP53I13
																																										TP63
																																										TP73
																																										TPRX1
																																										TPRX1P1
																																										TPRX2P
																																										TPRXL
																																										TRIM10
																																										TRIM13
																																										TRIM15
																																										TRIM22
																																										TRIM24
																																										TRIM25
																																										TRIM26
																																										TRIM27
																																										TRIM28
																																										TRIM3
																																										TRIM33
																																										TRIM38
																																										TRIM62
																																										TRIOBP
																																										TRIP10
																																										TRIP11
																																										TRIP13
																																										TRIP4
																																										TRIP6
																																										TRMT1
																																										TRPS1
																																										TSC22D1
																																										TSC22D2
																																										TSC22D3
																																										TSC22D4
																																										TSHZ1
																																										TSHZ2
																																										TSHZ3
																																										TTLL4
																																										TTLL5
																																										TUB
																																										TULP1
																																										TULP2
																																										TULP3
																																										TULP4
																																										TWIST1
																																										UBP1
																																										UBR4
																																										UBTF
																																										UHRF1
																																										ULK2
																																										UNCX
																																										USE1
																																										USF1
																																										USF2
																																										UTF1
																																										VAX1
																																										VAX2
																																										VDR
																																										VENTX
																																										VENTXP1
																																										VENTXP2
																																										VENTXP3
																																										VENTXP4
																																										VENTXP5
																																										VENTXP6
																																										VENTXP7
																																										VEZF1
																																										VGLL1
																																										VPS72
																																										VSX1
																																										VSX2
																																										WDR45B
																																										WT1
																																										XBP1
																																										YAF2
																																										YBX1
																																										YBX2
																																										YBX3
																																										YEATS4
																																										YY1
																																										ZAR1
																																										ZBTB11
																																										ZBTB14
																																										ZBTB16
																																										ZBTB17
																																										ZBTB18
																																										ZBTB20
																																										ZBTB21
																																										ZBTB22
																																										ZBTB24
																																										ZBTB25
																																										ZBTB32
																																										ZBTB33
																																										ZBTB38
																																										ZBTB39
																																										ZBTB40
																																										ZBTB43
																																										ZBTB47
																																										ZBTB48
																																										ZBTB6
																																										ZBTB7A
																																										ZBTB7B
																																										ZDHHC1
																																										ZDHHC17
																																										ZEB1
																																										ZEB2
																																										ZEB2P1
																																										ZFAND3
																																										ZFAND5
																																										ZFAND6
																																										ZFHX2
																																										ZFHX3
																																										ZFHX4
																																										ZFP28
																																										ZFP30
																																										ZFP36
																																										ZFP36L2
																																										ZFP37
																																										ZFP62
																																										ZFP64
																																										ZFP69B
																																										ZFP91
																																										ZFP92
																																										ZFPL1
																																										ZFPM1
																																										ZFPM2
																																										ZFR
																																										ZFX
																																										ZFY
																																										ZHX1
																																										ZHX2
																																										ZHX3
																																										ZIC1
																																										ZIC2
																																										ZIC3
																																										ZIC4
																																										ZIC5
																																										ZIM2
																																										ZKSCAN1
																																										ZKSCAN3
																																										ZKSCAN4
																																										ZKSCAN5
																																										ZKSCAN7
																																										ZKSCAN8
																																										ZMYM3
																																										ZMYM4
																																										ZMYM5
																																										ZMYM6
																																										ZMYND11
																																										ZNF10
																																										ZNF106
																																										ZNF107
																																										ZNF112
																																										ZNF117
																																										ZNF12
																																										ZNF123P
																																										ZNF124
																																										ZNF131
																																										ZNF132
																																										ZNF133
																																										ZNF134
																																										ZNF135
																																										ZNF136
																																										ZNF137P
																																										ZNF138
																																										ZNF14
																																										ZNF140
																																										ZNF141
																																										ZNF142
																																										ZNF143
																																										ZNF146
																																										ZNF148
																																										ZNF154
																																										ZNF155
																																										ZNF157
																																										ZNF16
																																										ZNF160
																																										ZNF165
																																										ZNF169
																																										ZNF17
																																										ZNF174
																																										ZNF175
																																										ZNF177
																																										ZNF18
																																										ZNF180
																																										ZNF182
																																										ZNF184
																																										ZNF185
																																										ZNF189
																																										ZNF19
																																										ZNF195
																																										ZNF197
																																										ZNF2
																																										ZNF20
																																										ZNF200
																																										ZNF202
																																										ZNF205
																																										ZNF207
																																										ZNF208
																																										ZNF211
																																										ZNF212
																																										ZNF213
																																										ZNF214
																																										ZNF215
																																										ZNF217
																																										ZNF219
																																										ZNF22
																																										ZNF221
																																										ZNF222
																																										ZNF223
																																										ZNF224
																																										ZNF225
																																										ZNF226
																																										ZNF229
																																										ZNF23
																																										ZNF230
																																										ZNF232
																																										ZNF234
																																										ZNF235
																																										ZNF236
																																										ZNF239
																																										ZNF24
																																										ZNF248
																																										ZNF25
																																										ZNF250
																																										ZNF251
																																										ZNF254
																																										ZNF256
																																										ZNF26
																																										ZNF263
																																										ZNF264
																																										ZNF266
																																										ZNF267
																																										ZNF268
																																										ZNF271P
																																										ZNF273
																																										ZNF274
																																										ZNF275
																																										ZNF277
																																										ZNF28
																																										ZNF281
																																										ZNF282
																																										ZNF286A
																																										ZNF287
																																										ZNF29P
																																										ZNF3
																																										ZNF30
																																										ZNF304
																																										ZNF318
																																										ZNF319
																																										ZNF32
																																										ZNF324
																																										ZNF331
																																										ZNF334
																																										ZNF337
																																										ZNF33A
																																										ZNF33B
																																										ZNF35
																																										ZNF354A
																																										ZNF358
																																										ZNF362
																																										ZNF37A
																																										ZNF395
																																										ZNF408
																																										ZNF41
																																										ZNF410
																																										ZNF414
																																										ZNF415
																																										ZNF416
																																										ZNF423
																																										ZNF43
																																										ZNF430
																																										ZNF432
																																										ZNF44
																																										ZNF443
																																										ZNF444
																																										ZNF45
																																										ZNF460
																																										ZNF461
																																										ZNF473
																																										ZNF483
																																										ZNF510
																																										ZNF516
																																										ZNF532
																																										ZNF544
																																										ZNF552
																																										ZNF559
																																										ZNF576
																																										ZNF581
																																										ZNF592
																																										ZNF593
																																										ZNF605
																																										ZNF613
																																										ZNF629
																																										ZNF630
																																										ZNF639
																																										ZNF646
																																										ZNF649
																																										ZNF668
																																										ZNF669
																																										ZNF672
																																										ZNF682
																																										ZNF691
																																										ZNF692
																																										ZNF696
																																										ZNF7
																																										ZNF701
																																										ZNF706
																																										ZNF708
																																										ZNF711
																																										ZNF74
																																										ZNF746
																																										ZNF75A
																																										ZNF76
																																										ZNF79
																																										ZNF8
																																										ZNF80
																																										ZNF81
																																										ZNF823
																																										ZNF83
																																										ZNF831
																																										ZNF84
																																										ZNF85
																																										ZNF875
																																										ZNF90
																																										ZNF91
																																										ZNF92
																																										ZNF93
																																										ZNHIT6
																																										ZPR1
																																										ZRANB2
																																										ZSCAN10
																																										ZSCAN12
																																										ZSCAN2
																																										ZSCAN20
																																										ZSCAN21
																																										ZSCAN22
																																										ZSCAN26
																																										ZSCAN9
																																										ZXDA
																																										ZXDB
																																										ZXDC

## Sheet: ST1
Supplimentary Table 1- The gene expression profile of PLAU across all tumor samples and paired normal tissues
A. PLAU expression in normal tisues (GTEx)						B. TCGA 33 Tumour Vs Normal_PLAU expression					C. CCLE_PLAU_mRNA expression
	Cancer_types	symbol	tissue_num	expr		TCGA Cancer Type	Tumour	Normal				Cancer_types	symbol	cellline_num	expression
25	spleen	PLAU	162	75.3068		HNSC	141.6	14.18			5	brain	PLAU	1	291.587
1	adipose	PLAU	797	66.7754		LUSC	88.85	19.4			27	thyroid	PLAU	12	265.094
13	kidney	PLAU	45	60.4338		PAAD	86.22	1.97			28	upper aerodigestive tract	PLAU	34	229.182
15	lung	PLAU	427	43.2299		CESC	62.51	6.42			18	pancreas	PLAU	46	201.202
28	thyroid	PLAU	446	40.893		BLCA	58.36	16.91			21	prostate	PLAU	8	178.058
5	blood vessel	PLAU	913	39.1522		THCA	53.47	14.06			29	urinary tract	PLAU	37	142.248
30	vagina	PLAU	115	32.7544		ESCA	52.03	10.04			9	endometrium	PLAU	28	132.711
7	breast	PLAU	290	31.4139		LUAD	48.79	18.93			24	soft tissue	PLAU	18	120.011
22	salivary gland	PLAU	97	28.9728		SARC	47.35	17.79			13	kidney	PLAU	37	109.549
23	skin	PLAU	1203	28.4803		BRCA	40.29	17.95			15	lung	PLAU	202	107.888
29	uterus	PLAU	111	27.7745		COAD	29.05	6.56			7	central nervous system	PLAU	73	105.279
11	fallopian tube	PLAU	7	25.4457		STAD	28.87	5.54			22	salivary gland	PLAU	2	101.596
3	bladder	PLAU	11	22.5379		READ	28.26	6.26			16	oesophagus	PLAU	29	91.3069
17	nerve	PLAU	414	21.4635		KIRP	25.06	33.52			17	ovary	PLAU	55	90.5075
24	small intestine	PLAU	137	21.1936		DLBC	22.61	0.86			26	synovium	PLAU	1	45.8209
10	esophagus	PLAU	1021	19.8023		TGCT	22.52	0.98			20	pleura	PLAU	9	34.156
26	stomach	PLAU	262	19.0965		GBM	21.02	0.58			25	stomach	PLAU	37	33.629
21	prostate	PLAU	152	18.5643		OV	17.87	0.97			14	liver	PLAU	25	33.393
9	colon	PLAU	507	17.0171		KIRC	16.56	42.15			8	cervix	PLAU	8	28.9866
4	blood	PLAU	537	16.8469		UCEC	16.33	9.41			3	biliary tract	PLAU	11	26.4852
8	cervix uteri	PLAU	11	15.4947		SKCM	11.53	11.2			6	breast	PLAU	58	25.7359
12	heart	PLAU	600	12.3991		UCS	11.34	9.28			12	intestine	PLAU	61	24.7717
16	muscle	PLAU	564	8.83333		CHOL	8.15	0.73			23	skin	PLAU	61	23.1417
2	adrenal gland	PLAU	190	6.41603		LAML	7.41	9.76			4	bone	PLAU	42	22.7257
20	pituitary	PLAU	183	6.04837		PCPG	5.21	2.52			11	haematopoietic and lymphoid	PLAU	190	8.8858
19	pancreas	PLAU	248	4.84584		PRAD	4.9	8.01			2	autonomic ganglia	PLAU	23	8.83027
18	ovary	PLAU	133	4.44868		KICH	3.77	48.13			1	adrenal cortex	PLAU	1	1.25477
27	testis	PLAU	259	4.02678		THYM	3.34	0.87			10	eye	PLAU	1	0.0785
14	liver	PLAU	175	1.91097		LIHC	2.82	0.77			19	placenta	PLAU	1	0.0389
6	brain	PLAU	1671	1.60879		LGG	2.19	0.58					Total	1111
						ACC	1.66	3.21

## Sheet: ST2
Supplementary table Table 2-A: mRNA expression level of PLAU log2(TPM+1) -in 46 pancreatic cancer cell lines (21Q4 public data set) and B. Relative mRNA and protein expression level of PLAU log2(TPM+1) (21Q4 Public Vs 20Q2 datasets) from CCLE.
A.	Cell Line	Lineage	Primary Disease		Disease Subtype	Tumor Type	Cell Line Name	PLAU log2(TPM+1) Expression 21Q4 Public			B	Cell Line Name	PLAU mRNA Expression (21Q4 Public data set)	PLAU Protein Expression (Proteomics 20Q2 datasets)	Filter	Primary Disease	Lineage	Disease Subtype
	ASPC1	Pancreas	Pancreatic Cancer		Ductal Adenocarcinoma, exocrine	Metastasis	ASPC1	5.7761				CFPAC1	10.2862	4.47711	exocrine_adenocarcinoma	Pancreatic Cancer	Pancreas	Ductal Adenocarcinoma, exocrine
	BXPC3	Pancreas	Pancreatic Cancer		Ductal Adenocarcinoma, exocrine	Primary	BXPC3	7.19071				PATU8988T	7.74645	3.14616	exocrine_adenocarcinoma	Pancreatic Cancer	Pancreas	Ductal Adenocarcinoma, exocrine
	CAPAN1	Pancreas	Pancreatic Cancer		Ductal Adenocarcinoma, exocrine	Metastasis	CAPAN1	6.60748				DANG	7.08481	3.05879	exocrine_adenocarcinoma	Pancreatic Cancer	Pancreas	Ductal Adenocarcinoma, exocrine
	CAPAN2	Pancreas	Pancreatic Cancer		Ductal Adenocarcinoma, exocrine	Primary	CAPAN2	9.66046				ASPC1	5.7761	3.01847	exocrine_adenocarcinoma	Pancreatic Cancer	Pancreas	Ductal Adenocarcinoma, exocrine
	CFPAC1	Pancreas	Pancreatic Cancer		Ductal Adenocarcinoma, exocrine	Metastasis	CFPAC1	10.2862				SU8686	7.64393	2.93652	exocrine_adenocarcinoma	Pancreatic Cancer	Pancreas	Ductal Adenocarcinoma, exocrine
	HPAC	Pancreas	Pancreatic Cancer		Ductal Adenocarcinoma, exocrine	Primary	HPAC	4.79597				PANC1	8.18948	2.64598	exocrine_adenocarcinoma	Pancreatic Cancer	Pancreas	Ductal Adenocarcinoma, exocrine
	HPAFII	Pancreas	Pancreatic Cancer		Ductal Adenocarcinoma, exocrine	Metastasis	HPAFII	7.54009				KP2	6.24298	2.36224	exocrine_adenocarcinoma	Pancreatic Cancer	Pancreas	Ductal Adenocarcinoma, exocrine
	HS766T	Pancreas	Pancreatic Cancer		Ductal Adenocarcinoma, exocrine	Metastasis	HS766T	7.74389				KP4	7.40965	2.03149	exocrine_adenocarcinoma	Pancreatic Cancer	Pancreas	Ductal Adenocarcinoma, exocrine
	HUPT3	Pancreas	Pancreatic Cancer		Ductal Adenocarcinoma, exocrine	Metastasis	HUPT3	8.42198				PANC0203	9.01246	2.01109	exocrine_adenocarcinoma	Pancreatic Cancer	Pancreas	Ductal Adenocarcinoma, exocrine
	HUPT4	Pancreas	Pancreatic Cancer		Ductal Adenocarcinoma, exocrine	Metastasis	HUPT4	6.76487				PANC0403	6.2485	1.51615	exocrine_adenocarcinoma	Pancreatic Cancer	Pancreas	Ductal Adenocarcinoma, exocrine
	JOPACA1	Pancreas	Pancreatic Cancer		Ductal Adenocarcinoma, exocrine	Primary	JOPACA1	8.20633				BXPC3	7.19071	1.47472	exocrine_adenocarcinoma	Pancreatic Cancer	Pancreas	Ductal Adenocarcinoma, exocrine
	KP2	Pancreas	Pancreatic Cancer		Ductal Adenocarcinoma, exocrine	Primary	KP2	6.24298				SW1990	6.01926	1.31274	exocrine_adenocarcinoma	Pancreatic Cancer	Pancreas	Ductal Adenocarcinoma, exocrine
	KP4	Pancreas	Pancreatic Cancer		Ductal Adenocarcinoma, exocrine	Metastasis	KP4	7.40965				TCCPAN2	6.65835	1.13452	exocrine_adenocarcinoma	Pancreatic Cancer	Pancreas	Ductal Adenocarcinoma, exocrine
	MIAPACA2	Pancreas	Pancreatic Cancer		Ductal Adenocarcinoma, exocrine	Primary	MIAPACA2	6.57637				HUPT3	8.42198	1.06517	exocrine_adenocarcinoma	Pancreatic Cancer	Pancreas	Ductal Adenocarcinoma, exocrine
	PACADD119	Pancreas	Pancreatic Cancer		Ductal Adenocarcinoma, exocrine	Primary	PACADD119	1.21412				SUIT2	6.32787	0.726086	exocrine_adenocarcinoma	Pancreatic Cancer	Pancreas	Ductal Adenocarcinoma, exocrine
	PACADD135	Pancreas	Pancreatic Cancer		Ductal Adenocarcinoma, exocrine	Metastasis	PACADD135	6.70127				MIAPACA2	6.57637	0.187174	exocrine_adenocarcinoma	Pancreatic Cancer	Pancreas	Ductal Adenocarcinoma, exocrine
	PACADD137	Pancreas	Pancreatic Cancer		Ductal Adenocarcinoma, exocrine	Primary	PACADD137	3.57046				HUPT4	6.76487	-0.271528	exocrine_adenocarcinoma	Pancreatic Cancer	Pancreas	Ductal Adenocarcinoma, exocrine
	PACADD159	Pancreas	Pancreatic Cancer		Ductal Adenocarcinoma, exocrine	Primary	PACADD159	9.03763
	PACADD161	Pancreas	Pancreatic Cancer		Ductal Adenocarcinoma, exocrine	Metastasis	PACADD161	8.51621
	PACADD165	Pancreas	Pancreatic Cancer		Ductal Adenocarcinoma, exocrine	Metastasis	PACADD165	4.2817
	PACADD188	Pancreas	Pancreatic Cancer		Ductal Adenocarcinoma, exocrine	Metastasis	PACADD188	5.69098
	PANC0203	Pancreas	Pancreatic Cancer		Ductal Adenocarcinoma, exocrine	Primary	PANC0203	9.01246
	PANC0213	Pancreas	Pancreatic Cancer		Ductal Adenocarcinoma, exocrine	Primary	PANC0213	10.4148
	PANC0327	Pancreas	Pancreatic Cancer		Ductal Adenocarcinoma, exocrine	Primary	PANC0327	8.65532
	PANC0403	Pancreas	Pancreatic Cancer		Ductal Adenocarcinoma, exocrine	Primary	PANC0403	6.2485
	PANC0504	Pancreas	Pancreatic Cancer		Ductal Adenocarcinoma, exocrine	Primary	PANC0504	6.79194
	PANC0813	Pancreas	Pancreatic Cancer		Ductal Adenocarcinoma, exocrine	Primary	PANC0813	8.36894
	PANC1	Pancreas	Pancreatic Cancer		Ductal Adenocarcinoma, exocrine	Primary	PANC1	8.18948
	PANC1005	Pancreas	Pancreatic Cancer		Ductal Adenocarcinoma, exocrine	Primary	PANC1005	8.93684
	PATU8902	Pancreas	Pancreatic Cancer		Ductal Adenocarcinoma, exocrine	Primary	PATU8902	7.98971
	PATU8988S	Pancreas	Pancreatic Cancer		Ductal Adenocarcinoma, exocrine	Metastasis	PATU8988S	1.43296
	PATU8988T	Pancreas	Pancreatic Cancer		Ductal Adenocarcinoma, exocrine	Metastasis	PATU8988T	7.74645
	PK1	Pancreas	Pancreatic Cancer		Ductal Adenocarcinoma, exocrine	Metastasis	PK1	7.48808
	PK45H	Pancreas	Pancreatic Cancer		Ductal Adenocarcinoma, exocrine	Primary	PK45H	7.47832
	PK59	Pancreas	Pancreatic Cancer		Ductal Adenocarcinoma, exocrine	Metastasis	PK59	2.07382
	PK8	Pancreas	Pancreatic Cancer		Ductal Adenocarcinoma, exocrine	Metastasis	PK8	5.68482
	PSN1	Pancreas	Pancreatic Cancer		Ductal Adenocarcinoma, exocrine	Primary	PSN1	5.60792
	SNU410	Pancreas	Pancreatic Cancer		Ductal Adenocarcinoma, exocrine	Metastasis	SNU410	7.43329
	SU8686	Pancreas	Pancreatic Cancer		Ductal Adenocarcinoma, exocrine	Metastasis	SU8686	7.64393
	SUIT2	Pancreas	Pancreatic Cancer		Ductal Adenocarcinoma, exocrine	Metastasis	SUIT2	6.32787
	SW1990	Pancreas	Pancreatic Cancer		Ductal Adenocarcinoma, exocrine	Primary	SW1990	6.01926
	T3M4	Pancreas	Pancreatic Cancer		Ductal Adenocarcinoma, exocrine	Primary	T3M4	2.21101
	TCCPAN2	Pancreas	Pancreatic Cancer		Ductal Adenocarcinoma, exocrine	Metastasis	TCCPAN2	6.65835
	YAPC	Pancreas	Pancreatic Cancer		Ductal Adenocarcinoma, exocrine	Metastasis	YAPC	8.03364

## Sheet: ST3
Supplimentary Table 3- Microarray and RNA-Seq Dataset Analysis (Identification of differentially expressed PLAU genes)
	GEO datasets
No.	Microarray datasets	logFC	P.Value	Gene.symbol
1	AGSE16515	2.7324	2.32e-07	PLAU
2	GSE58561	4.94	5.35e-06	PLAU
3	GSE71989	3.29369	2.56e-06	PLAU
4	GSE62165	3.31	1.91e-27	PLAU
5	GSE71729	1.56642	1.98e-09	PLAU
	RNAseq dataset	logFC	P.Value	Gene.symbol
1	GSE119794	1.256	0.00330476	PLAU

## Sheet: ST4
Supplimnetary table 4-postively and negativeluy correlated gene signature from TCGA, ICGC and OICR PDAC-cohorts
TCGA_positve	OICR_positive	ICGC_positive		TCGA_Negative	OICR_Negative	ICGC_Negative
CDK2AP1	F2R	RFC4		C11ORF52	IFT122	LOC101928891
KRT6C	TMEM107	AKAP2		PLEKHA6	KLHDC7A	ZADH2
VCAN	AKAP2	ADCY7		CCDC28A	RFFL	LCORL
ST6GALNAC5	STRA6	DDX60		REPS2	LCORL	DMXL1
hmga2	TMIE	DPYSL3		KIAA1257	SLC9A4	SLC25A23
MTBP	ADCY7	LMAN2L		JTB	GORASP1	AMER3
FOXC2	DPYSL3	CD276		SLC44A3	ARHGEF9	TFAP4
SFXN3	ST6GALNAC6	NCBP2		CCDC129	SLC28A2	LRRC75A
VASN	CD276	RAB33A		SLC37A4	ZNF823	ZNF230
FOXJ1	NCBP2	ARID5A		RALGAPA1	EFCAB14	LINC01091
csnk1e	MYH10	ADRA1B		MTUS1	DENND5B	CLDN23
LAMA1	ARID5A	CFH		ACER2	DNAJC1	pnkd
AGPAT4	CDK4	ADA		PPARGC1A	FAM76A	CAPN8
VANGL1	gpn3	BAG3		RPS10P7	acsm3	SEMA3G
CST2	ARNTL2	SNAPC1		kcnh8	TRIOBP	OMA1
FLNB	ADA	FAM127A		RAB17	USP48	MMP15
FLNA	TMSB10	MYH9		LOC730101	IQSEC2	PRKCD
RHEBL1	PALMD	SHKBP1		PDX1	AIFM3	VIL1
METRNL	SNAPC1	CTTNBP2NL		CST3	RBM33	PBRM1
CSPG4	FOXL2	APOL1		SYNJ2BP	MYO15A	ZNF48
NAGK	FAM127A	RBAK		PXMP2	GBA2	sfmbt1
LINC01142	CD248	EYA4		C1orf115	ACP6	DMBT1
OLR1	PAEP	PRKD3		GABRA4	SLFNL1	TREH
CRYGN	tuba4a	THBS3		HYKK	LRRC75A	DOK7
RFX8	LOC102724428	B4GALNT1		MUC13	WWC1	GGT7
CACNG4	MAPKAPK3	C1R		GABRA2	ACE	IYD
FLNC	TRO	NRP1		nat1	PRTFDC1	GLS2
SPECC1	PHGDH	MMP14		LHFPL3-AS2	OSBPL7	ACSS2
CDH2	MDFI	BEND6		ZNF493	EVI5	LCT
SLC15A4	B4GALNT1	ARL4D		ABCD3	RHBDL2	SSBP3
FMO1	UPK2	C6orf15		TMEM229A	PIK3C2A	TBC1D30
ANKRD1	ERMN	DST		FMO5	pnkd	ADH1C
CEP89	SPTBN5	TSHZ3		TRMT1L	MTMR11	CCDC183-AS1
CSTB	DNAJC18	SMAD7		NSG1	CAPN8	CAB39L
CST6	FST	PARD6G		HNF1B	ELF2	CDADC1
FLT1	VASN	TNFSF9		HNF1A	MMP15	RNF125
ANO1	CHST11	hhipl1		UGT2A3	PRKCD	CFAP65
POSTN	NRP1	FAM126A		SPHAR	EPB41L1	ZNF709
IRAK2	C1R	SOGA3		TMEM56	VIL1	KIAA1147
PDPN	MMP14	HSPA5		ANKRA2	SLC9A2	SNHG19
PYGL	PGAM1	ddb2		TMEM9B	Cox15	TEF
NLRP12	BEND6	NCF2		TCEA3	UGT2B15	RMDN2
MYADM	ARL4D	DTYMK		CHDH	GGT7	DOPEY2
ISLR	CD14	CELSR1		NELL1	IYD	SGSM3
ITGA1	C6orf15	SLC11A1		ZFP62	ACSS2	EIF4EBP2
FNTB	ZSCAN16-AS1	ACP2		CAMK2D	SSBP3	FNDC3A
LYPD3	LOC149684	KIAA0930		TMEM232	ADH1B	PLEKHS1
CTF1	TSHZ3	OGFOD1		FMO4	TBC1D30	FRY
FN1	FLT1	MAP4K5		LINC00261	ADH1C	KY
CDH3	fbln7	LAMA1		ZNF799	POU5F1	trmt61b
IRS1	ACP7	c3orf80		CMBL	LOC283922	INSR
TMTC3	PARD6G	DNAJB4		TMEM163	LARP1B	CBX7
SH3PXD2B	ZNF697	CCL13		KAZALD1	HIPK2	ANGEL2
CDH11	MLF2	MIR6716		KIAA1324	CFAP65	TMEM50B
DAPP1	PPP1R27	PPTC7		ZCCHC8	CCDC130	BACE2
P3H4	PTOV1	SPI1		MAP2K6	NPAS2	PTPN4
LRP11	hhipl1	ADRB2		PLEKHJ1	RMDN2	PHOSPHO2
CDK2	SUPT4H1	SLC25A12		SCGB1D2	STAT5B	ITGA9-AS1
CTNNB1	NOV	ATP1B3		TSPAN13	RDH10	B3GALT2
CDH13	FAM126A	GPRIN1		FAM117B	TCF7L2	SLC44A3
ITGA3	FAH	LINC01503		CLMN	SGSM3	DGKQ
ITGA5	HSPA5	DGKI		NEK3	SYBU	SRL
ITGB3	TUSC3	cetn2		Smim24	PLEKHS1	fam134b
ITGB4	NCF2	LPCAT2		CAPN6	ZFYVE27	NMUR1
RAB6A	CELSR1	TAB2		ZXDB	FRY	EXOC3L4
ITGB5	SH2B3	c12orf4		ZNRF2	PPP1R21	LINC01123
ITGB6	SLC11A1	OSBPL3		AKR7L	KY	NFIB
TICAM2	NOTCH3	STAM		GCFC2	CAPN6	DEFA6
TMEM240	CRLF1	PPP1R3G		FAAH2	INSR	COBL
IER5L	TIMP2	LAMA4		ZNF652	VPS13A	GALNT7
FPR3	G0S2	DDX60L		TRIM40	TMEM50B	VSTM5
FPR2	MYO3B	LILRB2		cxxc4	SAPCD1	RAP1GAP2
FAM65A	LAMP5	EVL		PPP1R15B	BMP2	TTC33
MYL12A	CCIN	FKBP14		ETFDH	BACE2	CDC42SE2
ITGAV	FGD1	PLIN2		GKAP1	RRBP1	FGGY
ITGAX	LRP12	UBXN7		FAM222A	cxorf38	prkaa1
RAB3IL1	RPSAP52	UBE2E2		TTC13	PKDCC	ARHGAP6
ITGB1	OGFOD1	NARR		LGR4	FAM102B	ZNF124
ITGB2	KATNAL1	PICALM		PRLR	ITGA9-AS1	DAPK2
polr3g	c3orf80	SP110		PIWIL2	OR7E14P	ARHGEF37
TMEM26	ADK	KCND2		SULT1B1	BCOR	SCGN
RAC3	CCL13	MARCO		klhl32	SLC44A3	DPM3
ANKRD35	ADGRL4	ZYX		CDH17	WIPF3	PARD6A
AP1M1	MIR6716	GDF11		TRIM68	EPHA10	LMO4
C5orf46	SPI1	SOX21-AS1		TXNDC16	fam134b	HABP2
LINC01096	KRT74	MIR4260		KIF12	CHPT1	IHH
CEBPB	DLX2	SIK1		MCCC2	Smim24	ADD3
CHPF	BYSL	MAFB		NFIB	HENMT1	ATP6V0E2
CDC42EP3	PRKDC	FMNL3		cpeb3	INO80D	CLUH
RAB2B	MRPL47	COL6A2		TADA2B	NBPF11	SYDE2
SIGLEC7	FAM196B	MELTF		SMDT1	VPS13D	RC3H1
RCN3	CSGALNACT1	HAPLN1		RAB27A	CCL15	HEATR5B
BDNF	FEM1B	SOX4		MECOM	RBM39	LOC643201
UBE2QL1	GPRIN1	RTEL1		FGFBP3	TMEM150B	C6orf136
LOC645166	DGKI	IFIT1		CASP7	NMUR1	Lrrc19
PCNX4	LPCAT2	LHFPL2		LRRC7	LPIN1	NEK4
PODXL	FOXC1	FSTL3		CD24	ABR	ZDHHC11
COMMD2	RPP40	GNA12		NFIA	CARMIL1	TPH1
BGN	BICD2	ANOS1		NFATC3	MYCN	SPCS1
HOXD8	CCDC80	CDKN1A		pbld	fam21a	HDAC11
MICALL1	CST4	SAP130		CAT	ENTPD2	CMTM8
BICD1	CD209	SUN1		RAB4A	EXOC3L4	LINC01473
BID	SLC20A1	ADGRF4		SCAMP5	CAPN12	OXSM
RALA	PTHLH	KRT6A		R3HCC1L	LOC100507387	SCLY
RALB	SLC2A3	HSPB2		GLYCTK	ICOSLG	CCDC7
PRDM1	LCE3E	STX2		c10orf76	CCDC125	HS3ST5
SSC5D	SARDH	H2AFY2		LINC01550	MOB3B	THRB
ANGPTL4	cyp2u1	PALM2		GUCD1	COBL	PTGDR2
LAYN	ADAM23	EMP1		DCAF11	CDCA7	NGLY1
KYNU	HSF2BP	LAMC1		KAT14	LOC100506551	CARMIL3
MUC4	PI4K2A	TSC22D2		ZNF396	OVOL2	HUNK
KCTD11	LAMA4	KRT81		LINC00930	WTH3DI	PHGR1
KIAA1549L	MUC16	CNEP1R1		SYT2	GNPAT	AKR1C4
ASB3	KCNJ18	COX6B2		ADGRF3	RAP1GAP2	RAB33B
KLHL7	C1QTNF6	ASCC2		ZSCAN16	VSTM5	IRX5
TCEAL4	PBX3	LILRB3		RDH12	TTC33	ZNF554
BMP1	KCNMB4	TREM1		FOXO4	BIN1	NCMAP
FAM127A	FAM171B	KLHL7		PRPSAP2	CEACAM7	LIMD1
wasf1	HRH1	VASH2		NR3C2	CLCN5	SFTPA2
EMILIN1	VGLL3	KNTC1		BICDL1	ANKRD18A	ARL15
SYDE1	SHC1	UHRF2		LOC389332	ADGRD1	CREB3L1
STAT2	KPNA2	RBFOX2		C20orf196	prkaa1	DLGAP1-AS5
RBFOX2	MAMLD1	cyp24a1		SLC10A5	ARHGAP6	BAIAP2L2
CGB3	DAB2	EPHB2		CEBPA	BAIAP2L1	CLASP2
c18orf54	CCL22	ROBO3		PKDCC	tspan15	ZNF672
INSIG2	UBXN7	PKM		C21orf62-AS1	PRKG1	FAM3D
SLAMF8	UBE2E2	S100A10		MLH3	SLC25A15	ZNF799
SYNDIG1	KRT14	COL6A1		SMIM11A	zswim5	PPM1N
CERCAM	NTNG1	TRIM6		RNF128	HABP2	STK39
TNFRSF19	USP5	FBXL7		ACAD8	PARD6A	REG3A
LRRC17	TPI1	TUBA1B		BDH1	ADD3	ICA1
stac	OGFOD3	SAMD9		CDX2	PIGR	MBTD1
STC1	GDF11	KCNQ5		SLC25A5-AS1	IHH	A4GNT
MAPK12	SERPINF1	PDGFB		spryd4	XPNPEP1	GOLPH3L
CTIF	MIR4260	RSC1A1		SLC39A5	FUT9	GABPB2
PRMT1	YWHAG	CBX3		PDE11A	TMEM86B	ATP6V0E2-AS1
CDYL2	TCF4	CGB8		SLC25A45	TC2N	FOXO4
BNIP2	MAFB	RAB38		NPHS2	PRKCE	RINL
BNIP3L	FMNL3	ENO1		C2orf88	SPATA6	CYP2C18
HRH1	COL6A2	DERA		SSTR1	c2orf70	BCDIN3D
KATNAL1	SLC1A3	SPTLC1		LINC00244	C6orf136	ST6GALNAC3
Tceal7	MELTF	DENND2C		PSEN2	RALYL	LOC101928168
BPGM	PACSIN3	CLCF1		TRIM2	C14orf105	IQCH-AS1
PLPPR3	TMEM189	PTPRE		NOSTRIN	HEPH	SERGEF
WDR54	HAPLN1	N4BP1		CHST5	DOCK6	B4GAT1
MAP1A	KRT16	PTGIR		F5	LARGE1	CABLES1
P4HA2	TTC7B	LNPK		FXN	PLEKHD1	ZNF775
MBOAT2	SOX4	FBLN2		IGFALS	KCND3	SLAMF7
ATXN1	PPBP	glb1l		NEDD4L	ZNF266	KCNE3
MAP4	FSTL3	AKAP12		ZDHHC23	TNFRSF14	TRAPPC2
ATP6V0D2	ANOS1	VEGFA		ATG4A	UPF3A	LIPT2
BPI	CDKN1A	ULBP2		KIAA0319L	MIR4724	RAB19
C4orf26	ITGA11	ULBP3		BTG2	GDA	STOX1
IL17D	CCT7	HNRNPA1P33		HCG9	SSH2	MYOM1
NCKAP5L	ACOT13	METRNL		UNC13B	SLC4A4	PLLP
CPT1C	ARPC5L	KDM1A		ING5	MYOCD	ENTPD8
GTPBP2	LOC105377590	RAN		TCTA	THRB	LEAP2
ZFP36L1	THBS1	XPO1		RPP14	GFI1B	ZZZ3
TLDC1	DDX6	COPS8		SLC1A1	fam149a	C1orf56
stk3	KRT6A	PPIL4		FAAH	RAVER2	DANT2
MANBA	STX2	2007-09-01		NLRP9	CARMIL3	ACTR3B
PSMD14	FHOD3	PCNX1		C1orf210	HUNK	SPIRE2
CORIN	CEBPB	CCL2		DDAH1	SIDT1	CCDC148
CLEC11A	PDE10A	MORF4L1		BCOR	NHEJ1	PREPL
UNC5B	EMP1	ARAP1		NPNT	PHGR1	SMDT1
PPEF1	CSPG4	C16orf74		HHAT	FAM177B	SLC3A1
CTSA	KRT81	RFX8		PRADC1	SUGT1P3	RFX3
MYO1G	COX6B2	TCEB1		RETSAT	AKR1C4	GHDC
MMD	RPL6	SLC4A3		SEC11C	DHTKD1	lyrm7
PGAM4	CHST15	TPST2		SSTR5	gtf2ird2b	SCTR
HSD17B14	TREM1	MIR4785		TDGF1	MIR6886	LFNG
BST2	2004-03-01	MYL6B		RNF103	ERI2	FMC1
PLEKHO1	PRDM1	CTNNBL1		SLC2A2	SLC29A2	ACADS
LEF1	PDGFC	FAM20C		TDGF1P3	EEPD1	ZNF563
PPARD	MEA1	VCAM1		FRAT1	LOC100507577	KCNQ1
GDF11	DNER	EXTL2		ARRB1	NCMAP	ITLN1
ERRFI1	FAM133A	PSMC1		NAXD	NHLRC3	LONRF3
CCDC102A	NDST1	ITGB3		TPRN	KCNK5	MUTYH
PLIN3	SMYD2	SOCS1		TNK1	CAT	DLG3
PCDHB16	C6orf118	TK1		TFB2M	DNAH8	USP19
TREM2	cyp24a1	NPEPPS		IL23R	KLF3	SORBS2
ARHGEF17	DYSF	BCAR1		CEACAM7	CREB3L1	PFKFB2
SCN5A	ROBO4	ACTG1		C6orf222	BAIAP2L2	NCOA2
WDR53	PAQR5	PLK2		ATP6V0A2	ASB12	Fancf
TTC9	DLX3	ATP13A3		TARSL2	CLMN	prss1
PPIC	EPHB2	NREP		FFAR4	FAM153A	PGAP3
CCDC36	YWHAQ	PSMC3IP		ACSL6	FAM3D	LOC101927560
IGDCC4	PKM	IQCA1		MTMR10	ZNF799	TMPRSS2
TREM1	QKI	HSD17B6		TC2N	FAM118B	PARK2
NETO1	PSAP	RNGTT		HES6	STK39	WFS1
BUB1	RETN	OSMR		ETNK1	LPIN3	NEIL1
MATN3	COL6A1	2008-09-01		A4GNT	OPHN1	MKRN1
NAV1	RNF175	BMS1		ARSD	ICA1	ADCY6
TCTEX1D2	BGN	SLC37A2		RNF43	CNTFR	MIR6890
MCAM	TUBA1B	APCDD1L-AS1		ARSE	GOLPH3L	FAM63A
PPL	KCNQ5	ETS1		FZD5	A4GNT	MYLIP
MCC	SLC45A1	A4GALT		TEX35	GABPB2	UCP2
CLDN11	MPDZ	PTGS1		zbtb18	SCGB2A1	SULT1C2
CHST6	PDGFB	PRAF2		SLC5A1	SUCLG1	ZXDA
SCT	thap7	MIR7847		AP5M1	C4BPB	TCEANC
IAH1	RAB38	SGIP1		SIAE	LOC102723701	RPS6KL1
cklf	SFRP2	FKBP15		ART3	CYP2C18	GPBAR1
ALDH1A3	DSG3	CTNNAL1		B3GALT2	FBLIM1	MIR4442
MPZL2	STX11	MICB		HDHD2	LDHD	USH1C
NIN	CBX1	slc2a5		ZADH2	CA3	LINC00501
ISM1	FERMT2	ERRFI1		METTL7B	LOC101928168	SSX2IP
MFAP3L	ANKH	CYP27C1		FAM217A	HKDC1	SELENBP1
MPHOSPH6	RABEPK	LINC00704		MAN2A2	SLC9A1	SEPHS2
LOC90768	DENND2C	RNF216		USP7	CABLES1	LRIG1
OSM	MYO5A	HGS		Fancf	AKR7L	SLC2A2
NUTF2	MAP3K9	IFI16		HADH	ZNF33B	GALM
ifitm1	C2ORF54	PDLIM3		TSPAN12	RPGRIP1	TSPAN12
ADAMTSL1	PSMB7	FLII		BMX	GRK5	GNAZ
YBX3	NR2F1	GFPT2		KCNE3	SIMC1	VIPR2
oxtr	2001-03-01	UFD1L		SMPD3	PDXDC2P	FAM19A2
MCM6	NIN	JMJD6		HABP2	MATN2	FARP2
CHST1	LRRC46	svil		AGFG2	SULT1B1	Snora26
TRIL	PYGL	DRAP1		STXBP6	LINC00282	GTPBP6
CCL7	KLHL5	SPOCK1		ATP8B1	KCNE3	COBLL1
CPZ	MMP9	KCMF1		ZNF75D	RNF103-CHMP3	KIAA1324
CCL13	CMSS1	SOX11		GPHN	TMEM82	ICA1L
UBE2C	ACTBL2	SET		misp3	MYOM1	PPM1L
TRIO	LOC145694	SLC24A2		dusp28	RFWD2	CYSTM1
CCL11	NCS1	MFAP2		PLEKHS1	LSS	MGAT3
EPSTI1	ZFAND5	HVCN1		PFKFB2	PLLP	LOC100506603
MCM2	FBLN2	PHF13		SLC9A3	VSIG1	CASC2
LOC100268168	CD300E	GAS2L1		CDNF	CRY2	ACBD5
RPL23AP7	AKAP12	LOC645166		znf91	ENTPD8	MNX1
BRSK1	ULBP2	DENND5A		SLC40A1	CDK10	SLC4A8
CCL3	SLAMF8	KIAA1462		ELAC1	POGZ	NUDT16
CEP170	HNRNPA1P33	TMEM255B		ZC3H7A	NCOR1	NSUN6
LURAP1	TSPAN14	EMILIN1		ACTL10	SEC16B	TMPRSS15
CCL18	PTPMT1	DSE		NSUN7	PTPRR	PLA2G2D
C16orf74	LAMB1	Mir3064		C20orf202	CYB5RL	LINC00324
APOL1	LAT	HIKESHI		CHIC1	CYP2J2	NEB
P2RY6	CTSV	LOC100288175		ZFP36L2	SPIRE2	MEIS1
DUSP14	DSC3	SIPA1		TRMT2B	ZNF69	ANKRA2
P4HA1	CD109	AGO3		MARS2	ZMYND15	EPCAM
MDFI	MCRIP1	PTPRU		KIAA0141	GAS8	NUP35
EDNRA	FCGR2A	EPYC		MAOA	DKFZP434K028	BTBD16
porcn	SLC12A6	KIF18A		ECI2	PTER	PATJ
ALOX5AP	PLTP	CHST6		TTLL11	SLC3A1	GIMAP2
hhipl1	RASGRF1	RGS4		ABCG8	ETNK1	GDAP1
ENDOD1	DUSP1	NUP93		HSD11B2	ABCG5	SMPD3
MIR4435-2HG	SERPINI1	DCBLD2		ABCG5	SEMA4G	ZNF774
HSF2BP	CCL2	LRRC15		SCML1	CYP4F12	RAB39B
P2RY2	CD93	IL11		SLC43A1	HOOK1	BSPRY
TRPC1	CALD1	ENKUR		MAT2A	ANXA10	MIR6843
TRPC3	C16orf74	OLR1		CREB3L1	SCTR	ADAMTS17
SELENOF	RFX8	PDLIM4		DEGS2	ACADS	PLA1A
CX3CL1	CD44	POM121L9P		HSD17B4	MLK4	TACC2
TMCC1	CDH19	BLCAP		HSD17B2	PRR22	CCDC141
PDZRN3	KDR	c11orf68		TSGA10	LIMA1	CDNF
PLEKHG2	MYL6B	NCOR2		KY	CCDC183	TMA7
NABP1	COPS7A	RCN3		JADE1	TNIK	CYP4F2
PALLD	ITPRIPL1	PSMD11		DNAJC22	ABCC6P1	DKK4
KRT78	FAM20C	SNTB2		FAM177B	ANKS4B	CYB561D1
KDELC2	PDZD2	BCL2A1		SFXN2	KCNQ1	PNPLA7
CCDC81	NRP2	PALLD		COQ7	FMNL2	SEPSECS
KLF17	LY96	TLR6		PANK1	CDC42EP1	LNX1
SHISA2	LOC283731	FAM49B		CREB3L4	LONRF3	spib
CCDC90B	ZMYND19	DKFZp686K1684		MYOM1	MUTYH	PNPLA2
PHC2	clstn3	KANK4		SULT1A2	DLG3	ASRGL1
SDC2	SOCS1	MYADM		PGC	PELI1	HID1
SERPINE1	PLK2	COG4		SPATA2	COLEC11	c14orf93
FAM127C	GALK1	kras		KCNK10	NCOA2	APOB
FADS2	hivep1	MAP7D3		THAP9	AKR7A3	lrp6
SAMD4A	GAPDH	SART1		rsph1	PFKFB2	GUCY2C
CDCP1	TRMT112	ASAP1		ZNF443	SLC25A45	CAPN5
NUAK1	AOC3	CHSY3		SEMA4G	C4BPA	CCNB3
sdc1	FAM225B	CDC27		CRADD	CAPN10	ZBED3
L3MBTL3	mrc2	BTBD11		SLC18A1	PHYKPL	MARS2
TRPS1	TNFRSF18	PHF23		TMEM131	TMPRSS2	LINC00365
PRKRA	NFE2L1	PHF19		MYRIP	TSPAN3	C3orf62
PALM	AREG	RCOR1		SELENBP1	KLHDC2	C3orf35
PDLIM4	FGF3	GPC6		LRRC8B	HSPA14	MIR6773
PAM	AHNAK2	CNPY4		ORC5	MYRF	TST
CDYL	TNFAIP6	USP6		KALRN	ATP13A5	cracr2b
PAPPA	CDK5	PLD3		LIMD1	MAGI1	FITM2
TMEFF1	CSF2	HAS3		VWA7	PXMP2	ACTR3C
AMPD3	SLC37A2	VAC14		SLC44A4	STARD10	TEX9
STEAP1B	RANBP1	SLC38A7		ELOVL7	SULT1C2	SLC22A23
CATSPER1	PTGS2	TRIL		MCTP2	DISP1	SLC25A20
LILRB3	ETS1	SH2D1B		ALAD	TMEM163	CA8
NSMCE2	TBXA2R	PTPN1		IL17RB	ZNF493	MTERF2
RAB31	A4GALT	STON1		ALDH1A1	GPBAR1	MFSD13A
LATS2	GATB	SERTAD2		LY6G5C	MGAT5	MYB
LY6D	MIR7847	DUSP5		MATN2	MON2	AFTPH
ANGPT2	MIR6743	CD300C		ALDH2	MYO1D	H3F3A
FAM49B	FKBP15	CD300A		LOC100128554	USH1C	HIBCH
CIDECP	TNNT3	TANGO6		NCOA5	onecut2	TMEM229B
EFNB3	slc2a5	TGM1		TTLL6	PTPRH	NAALADL2
GTF2A1L	AIM2	LPAR1		CALML4	SELENBP1	SLC12A2
STON1	CLEC2D	GARS		SLC39A14	FAM156A	IFRD2
NTAN1	GABPB1	P4HA2		slc22a5	LRIG1	CLINT1
QKI	GOLGA8M	LRRC25		PPM1B	TDRD3	COQ8A
GPR68	SSC4D	TNC		VIPR1	INPP5J	SEC11C
map4k4	PDLIM3	CFDP1		C2CD2L	ZKSCAN1	KCNJ11
ICMT	S1PR3	LOXL4		FARP2	GALM	ZNF443
DAW1	TUBB	CNRIP1		CD164	RAD51D	PRDM16
MEGF6	GFPT2	RIMKLB		PHKA2	CCT6P3	WNK2
SH3GLB1	C1QA	TMEM52B		MARVELD3	TSPAN12	CRTC1
MECR	DRAP1	PHLDB2		PHKB	INPP5A	KDM6A
MED15	COL4A6	FPR3		ACAD10	GPT	SVIP
ZC2HC1A	CST6	CCDC137		OMA1	cyp3a5	PDXDC1
EGR2	ARL13A	NUP188		ZFYVE28	KANK1	Snora68
KIF2C	SPOCK1	SMC6		ZNF823	AP1M2	KAT2B
C2ORF54	SET	c11orf96		GBA3	FARP2	TMEM135
ATP6AP2	SLC24A2	A2ML1		fam134b	ENTPD6	YIPF4
HOMER3	CNTNAP2	RHBDF2		FAM63A	ARHGAP26	ACSL6
PCDHGC3	HSPB8	NOD1		POF1B	SOX8	ABCB1
PCDH7	MFAP2	PML		ALDH9A1	COBLL1	FAM189A2
MYOF	HVCN1	APOL2		PLCE1	KIAA1324	FFAR4
ST8SIA2	SMIM13	NUMBL		ALDH3A2	TTC13	NIPAL2
GLIPR1	USP49	PLA2G15		MIOS	TAC3	AGR2
TMPRSS11B	CD207	INTS4		TMEM144	KIAA1217	cpeb3
FUOM	GAS2L1	AGTRAP		C2CD5	CYSTM1	ZNF792
ANO4	ALDH1A3	SLC7A6		ALDOB	MYO1A	EPM2AIP1
LINC01119	PRICKLE1	LIF		OTC	ABCC6P2	TSPAN13
HES2	olfml2a	Fcgr2b		TM9SF3	ANAPC4	FAM222A
GPC1	NLGN4X	RAC2		VIL1	ACBD5	CYP2C9
EPHA2	DENND5A	MMP17		LINC00476	TMEM176B	ERBB4
SULF2	KIAA1462	gbp1		HGD	TLL2	CAMKMT
FAM225B	EMILIN1	SRRM3		TMEM253	SLC4A8	GSTM4
C1QTNF6	HACD1	VSNL1		SH2D7	BLNK	TINAG
FBXO32	DSE	COL8A1		WWP2	fbxo34	CNNM3
CHST3	Mir3064	PILRA		MMAB	CEACAM18	cenpv
RASAL2	MC4R	MAP3K4		MFSD6L	ZNF429	NOSTRIN
olfml2a	TGM5	GAPVD1		KIF21B	MED16	MPST
greb1l	NUDT1	GLI3		HHEX	ZNF248	EPB41
ABCA12	NINJ1	BEAN1		ZNF57	CAMTA2	EML4
gpr1	SIPA1	ARHGEF19		RFFL	NSUN6	CFAP221
KIF7	PTPRU	RPGRIP1L		PDXDC1	FASTKD1	SSR4
TWIST1	PDPN	ANO4		C11orf54	PPP1R13B	CDH16
THEMIS2	EPYC	CCL8		GNG13	NMT2	SCYL3
TNFSF4	ENY2	EMC1		RAD9B	MEIS1	MAST3
vkorc1	CHST6	CTU2		NUDT12	KLHL33	HSD17B11
AUNIP	DRAXIN	PADI3		RAB11FIP4	CYP2S1	GK5
SLC7A5	SLC2A1	COL5A1		MTRF1	EPCAM	CEP70
CCDC8	SOX18	MCM2		ZNF124	CCDC68	IRF2BP1
ZNF114	S100A16	H2AFJ		RALYL	ACOT11	cxxc4
IL4I1	RGS4	MYOF		DGKE	PRELP	FOXA3
CTSD	C17orf49	IFNGR1		ABCC6P1	TMC4	REG4
FCGR1CP	DCBLD2	TBC1D2		EDN3	PATJ	TMTC4
CTSB	CLDN1	ccnjl		GLYATL1	C2orf88	AQP7
ARSI	LRRC15	TMOD3		TSPO2	LOC102724064	CLYBL
MROH6	RPTN	COL4A1		UNC5CL	LMF1	AMIGO1
UBTD1	IL11	CCDC74A		ANAPC16	SMPD3	BECN1
ctsl	PDLIM4	EPHA2		ATP1B1	ZNF774	c5orf30
CTSK	MEPE	SERPINH1		TCP10L2	MGLL	RCAN3
enox1	TMEM14C	TENM4		ATP2A3	CHD1L	DNAH6
GPR21	ptger3	PADI1		TRMO	CXADR	GPT2
LINC00922	PAK1IP1	IGF1R		CFAP65	PARD3B	MAOA
HAVCR2	RHOD	PLEKHG2		FLVCR1	FRMD1	SLC26A5
MCHR1	BANF1	PLA2G5		CCL15	PPP1R1B	KCTD6
CTSV	SEMA5B	COMP		kbtbd3	ATP10B	AMN
LPAR4	CXCL14	MSN		VTN	DCLRE1C	SDSL
MUC21	P3H1	RAB7A		tmem125	ZDHHC7	TECPR1
PHF19	CYP1B1	KCTD11		FUK	FAM135A	PCMTD1
TMEM45A	PIK3CA	HOMER1		LDHD	CUZD1	PPIP5K1
UACA	COL6A3	TUBGCP2		PIGH	TACC2	RGS5
MIR503HG	WDR81	SDS		pom121	FZD5	FAM107A
KIF23	GALNT2	CARD19		PIGR	PLD2	MCEE
FNDC11	PALLD	CTGF		TNFRSF11A	LENG8	PDIK1L
CTSZ	TLR6	IGFBP5		B4GAT1	CAMSAP3	IGFALS
CPNE2	CALU	RAET1L		PIK3C2B	MTUS1	ZNF16
SCARF2	KANK4	SEC14L1		ME1	PNPLA7	BRWD3
TANC2	CMTM7	PLAT		CTR9	PLEKHA1	COLCA2
KIF26B	FAM174A	INPP5E		LYPD6	RNF148	PROM1
CLIC3	MAP7D3	PCDHGC3		OSBPL2	SEPSECS	TXNDC16
MFRP	RGMB	APLP2		CDC14B	TMEM63A	APTR
IVL	FBXL2	MRAS		REPIN1	ANKHD1	PAIP2B
JAG2	ASAP1	FKBP10		ATP5A1	LNX1	zbtb18
SAMD4B	DEFB103A	CKAP2L		SCLY	CTSE	CEBPA
KCTD15	CHSY3	SEMA4C		PAQR8	STX19	WNK4
TMEM189	TRIM32	NDEL1		VPS54	SPRED2	TOX3
ANXA8	ADPRH	EEA1		MCF2L	ZNF321P	KAZALD1
AMIGO2	SLFN5	PSMD7		CYP39A1	spib	trak1
KERA	GTDC1	ANTXR1		ACSS2	ASRGL1	NR0B2
ESM1	GPC6	RASSF8		AFTPH	STXBP6	ZFHX2
KDELC1	rhov	LINC01561		FBP2	HID1	SSTR1
C15ORF48	ZNF750	SSPN		FKBP11	CCNT2	RBP2
RARRES1	CNPY4	SMS		SLC35D2	RMND5B	LOC100996583
EMC1	CLEC11A	scube3		FASTKD5	ATP13A4	SLC35A3
GPX7	vps18	RARRES2		GIPC2	TTC17	AGMAT
ANOS1	CEP131	IL1A		ZMAT1	NSMCE4A	MPND
HIKESHI	ARG2	ACTR1A		PAH	CAPN5	PPP1R14D
TRMT112	AXL	HAVCR2		ARMCX5	CCNB3	ST18
RAP2B	EHD3	EIF6		FAM189A2	SLC25A13	PROSC
ADAMTS5	HSPA12B	MAN1B1		CLUH	TRAPPC9	AMBP
PRSS23	SIGLEC9	SIGLEC5		GALM	lgals9	FRMD4B
PRC1	LOC101929494	GLT8D2		ACE2	APAF1	CES2
HECW1	S100A4	BCL9L		ZBTB7C	WAPL	PTPRN2
plxdc2	P3H3	TNFAIP3		PAFAH2	PAK1	RETSAT
GREM1	MYL4	ADAM19		RUNDC1	RALGAPA2	ETFDH
RARRES3	KRTAP2-3	RAB32		MAST3	BTD	HHEX
RASA1	MIR4709	GBF1		DOPEY1	PRKACB	AK9
KCNA7	NDST3	UBE2C		CREB3L3	C3orf35	USP46
RASGRF2	DUSP5	HIVEP2		FAM122A	RAB40B	kcnh8
Smco2	CCL21	CUEDC1		RALGPS1	cracr2b	MARVELD3
CORO1C	LOX	MAF		DRAIC	ACTR3C	AZGP1
TMSB15B	FAM234B	ctsl		MLK4	RAP1GAP	cyp3a4
USB1	AMTN	ADAMTS7		MCEE	MIPOL1	fgfr4
CLEC5A	SNAP47	ANXA1		SWT1	SLC22A23	FAM46C
TMEM204	ACTG2	PRSS23		LANCL2	SLC25A20	AKNA
RBMS1	CCDC71L	LZTS2		IDNK	CYP2C8	DEGS2
RHBDF2	PPFIBP1	SFXN3		SAFB2	CA8	PTGER4
RBMS2	TNS4	TSPAN2		KIAA0430	VPS54	MUC13
ZNF532	MB	PANX2		gpr160	MYB	CLDN18
YEATS2	RPL26L1	Cmtm1		SFXN4	AFTPH	AQP1
KCND2	BNC2	PTPRD		TIMM10B	RSBN1L	Umad1
LINC00346	TNC	TCTN2		RPRD2	NPSR1	CYP3A7
Cmtm1	TGIF1	SNCAIP		PLCH1	HNF4A	COA5
ARL8B	ANAPC11	fjx1		WNT2B	GFPT1	LINC01006
MYBL1	CLIP4	TRIO		cyfip2	TP53I11	SFXN2
SLC26A10	PHLDB2	SRGAP2C		AMT	HIBCH	ZBTB7C
CYP26A1	FPR3	EDARADD		TADA1	LINC01559	ARFGEF3
ALPK2	NUP188	TSPAN5		THEM4	CD19	GRTP1
cyp24a1	SIGLEC6	CDH3		SH3YL1	WWP2	FHIT
CYTL1	A2ML1	GPR107		COBL	ZNF441	ZSCAN16
PACS1	MED15	KIFC3		C12orf74	MPHOSPH8	RAB20
PHLDA3	CRYAB	TPM4		GFI1B	SLC12A2	GMCL1
RCC1	AGTRAP	CNN2		C2orf15	HYAL1	SGSM1
SH2D5	KLHL22	PLEKHM2		BSPRY	ERICH5	FAIM2
KCNJ12	APCDD1	BCAP29		XBP1	CRYL1	ZNF571
GADD45B	VSNL1	MIR3917		pcdh20	CLINT1	FUK
P3H1	COL8A1	TFAP2A		SLC25A44	CRYZ	RAB30-AS1
MEX3D	CYR61	SGCD		IFT88	COQ8A	PPM1H
PRPH2	PRRX1	ARSB		TERF2	XYLT1	GP2
FN3KRP	MAP3K4	GPX4		TSPYL1	PRDM16	GNA11
MYH10	GAPVD1	LOC100996732		PIGM	ZNF443	MGST3
CLDN9	CYP11A1	IKBIP		FBXO21	THRA	RNF103
ETNK2	GLI3	LUZP1		ANG	IKBKB	SORT1
RCN1	FAM198B	NID2		FAIM2	RHPN2	GPR89B
RCN2	ZDHHC8	TEAD1		ENHO	KIAA1671	ORC2
SIGLEC9	PCOLCE	PTGES		ATP13A4	SVIP	MTMR12
MYH9	SLC30A4	PGK1		ZNF554	PPARGC1A	WNT2B
TBX18	MAZ	RIPK2		ANK3	OSGEP	HMGCS2
DCSTAMP	CTXN1	HTR7P1		CES3	ARRB1	KIAA1211
PLK2	SEMA3D	EYA1		CBX7	PDXDC1	ZNF576
COX6B2	CCL8	CPNE2		MFSD6	GPD1L	PRSS3
IGFL3	GJA1	MOV10L1		ARHGEF38	ZDHHC11B	TCAIM
CHN1	MCM2	SLC38A5		PRSS41	RPS6KA1	TTC39B
UBA6	PADI3	OLFML3		TST	GRIN2B	BCL2L14
RDX	TOX2	DCUN1D5		TMEM205	TMEM135	LINC00675
SAMD14	PFN2	YAP1		AACS	ATP7A	entpd3
RECQL	COL5A1	FBN1		KCTD14	TLN2	ALDOB
MYL4	TWSG1	PXDNL		IBA57	FAM189A2	NHSL1
EGFLAM	PITX3	CIZ1		NAPEPLD	COG3	ZNF189
MYO9B	GPX3	SPDL1		SLC25A4	lgals9c	PRR15L
RFC2	DIO2	GLI2		NLRP11	SCMH1	C2CD4B
GAL3ST4	MYOF	AAED1		SWSAP1	AGR2	PLCB4
PRSS53	TBC1D2	COL24A1		LNX2	cpeb3	kat8
HIPK4	MIR548A3	PSMD8		ABCA5	ARHGAP21	SFRP5
ELFN1	ccnjl	XIRP1		ATP8A1	ZNF792	PLPP5
KIRREL	FAM25A	TCHH		POLR3GL	CASK	ANO7
HSPB2	THBS4	SCHIP1		SLC27A2	HSD11B2	HDDC3
TMEM206	TMOD3	CCDC102B		ABHD17B	SYTL5	SLAMF6
TTC7B	PPIB	NAGK		POLR3B	ITSN2	tmem125
MYO1E	ITGA4	SF3B2		KLC4	CYP2C9	btnl8
MYO5A	COL4A1	MGC12916		FAM46C	SPATA18	KIF12
KIF3C	CCDC74A	TNFRSF19		GOT1	CAMKMT	setmar
C1R	FAM92A	KLF10		TCHP	TINAG	OCLN
C1S	GJB4	GAS1		CATSPER3	GSTM4	ANXA4
svil	GINS3	ISM1		HSDL2	RCBTB2	TACC1
C1QTNF3	SERPINH1	DHX38		PGPEP1	RHOU	POF1B
LINC00704	ESPN	SKA2		TFF3	TRIM54	BRI3BP
RFC4	MGAT5B	MYO9B		NUDT16	CNNM3	COCH
PPP1R2	SLC7A5	DARS		PTGDR2	ABCG8	BEX5
c5ar1	YIF1B	CLASP1		LARGE1	cenpv	C19orf57
ASAP1	PKIG	VEGFC		AP3M1	NOSTRIN	GDPGP1
OSBPL10	DNAAF3	MEX3A		SPNS3	FAM169B	MAP7
EMP1	IGF1R	RXFP1		PLEKHG4	MPST	PPP2R5A
FTH1	PLA2G5	USP31		EIF2AK3	EML4	SLC37A4
NAA50	akap6	RGS17		C19orf45	NPIPA3	ZNF44
HSPG2	ANXA6	PRR16		tff1	EPB41	DAG1
MAGED4B	MSN	BNIP3L		PHLPP1	CFAP221	TMED6
CKM	c4orf48	SPNS1		PCCA	CHMP1B2P	ASPA
ELK3	NPAS3	ACSS3		CNNM3	CYB5A	YBEY
FAM49A	HOMER1	LARP6		LIAS	ONECUT1	KLHDC9
TBCB	TMEM11	FN1		VPS13A	SCYL3	ATP1B1
ELK1	CARD19	NTM		SEL1L3	SYTL4	THNSL1
FAM196B	GJB2	LINC00707		GPD1	GPX2	NDUFAF4
OSGIN2	AMIGO2	CAPZB		GPATCH4	POLD3	HES6
nab2	CEP170	HEPHL1		SLC25A15	HSD17B11	DUSP8
RGS4	RAET1L	PERP		AOX2P	RBM44	NQO1
TMEM237	bcam	GJB5		POLR3E	GK5	MPC2
CDK15	MIR6787	MURC		GP9	OIT3	FDX1
nbl1	PODXL	LILRB5		btnl8	SGPP2	C4ORF19
NCAM2	LY6D	plxna1		AKAP7	TMEM2	TP53INP1
AP3S1	HBD	sdc1		LINC01184	FHDC1	gpr160
ENO1	MB21D2	SUSD5		PPM1H	DIRAS2	RPH3AL
AP2S1	TDO2	HEG1		KIAA1161	LZTS3	ZNF181
AP2M1	DOLK	HAT1		USP21	REG4	TPK1
FHOD3	PLAT	FZD1		AMIGO1	FOXA3	UGT2B7
PCDHB10	KRT35	HK3		STARD10	AQP7	NUDT12
EN1	PCDHGC3	PITPNM2		ARFGEF3	CHRM1	cc2d1a
PCDHB9	scel	PPP1R18		TIGD4	CLYBL	FUT2
EMX2	PTRF	IL13RA2		LRRC36	AMIGO1	MIR6073
armc9	SIGLEC1	CAPG		REG4	SLC5A1	GSTM3
c1orf216	FAM178B	RAP2B		PCNX2	c5orf30	C8G
PCDHB7	MIR6869	PCDHGC5		c5orf63	ARL14	ALDH9A1
C15orf52	MRAS	ZBTB17		C4ORF19	ANXA13	NR1D2
EMP3	RNU6ATAC	FRMD6		ESRP2	IL10RB	DCAF11
PPP2R3A	EN1	CNOT2		DLD	ELOVL7	ATP8A1
PCGF2	FKBP10	TMEM87A		EIF4EBP2	TLX1	REPIN1
POLQ	SEMA4C	MMP13		C1orf131	CNNM4	kbtbd3
NCK1	ANTXR1	DCAKD		HDDC3	LMBRD2	TRMT2B
C8orf31	MMD	STRAP		ZNF169	MAOA	ACVR1B
SEMA3A	PLPP4	NMRAL2P		PDCD4	MUC17	GSE1
HTR7	NDRG4	POLR3D		ABHD14B	SLC26A5	FLVCR1
FLJ16779	RASSF8	ST3GAL2		RAB3IP	AMN	CADPS
ENPEP	LINC01561	FEN1		PLEKHH1	MYO7A	ECI2
FMNL1	MAP1B	PTPN12		DLG3	PPIAP30	APOA4
CCDC80	CATSPER1	NLRP3		EIF5	PREP	ZNF324
ENO2	SSPN	FERMT1		GRAMD1B	GOLM1	UNC13B
PTTG1IP	LOC101928100	TMEM121		c1orf21	TRMT10B	MAN2A2
PMEPA1	FBLN1	SORCS2		CNPPD1	LRCH1	TCEA3
FAM20A	MMP11	C1S		IFT172	SYNE2	SCARA5
ARNTL2	RARRES2	PLPP7		PLA2G6	UGGT2	EFCAB5
NCF2	FAM127C	GCSH		IGFN1	PSAPL1	GCNT4
TUBA1B	IL1A	GYS1		PLA2G10	MCEE	NR2F6
ANTXR1	LCP1	EHD4		THRA	GALNT6	PHOSPHO2-KLHL23
ADAM17	HAVCR2	DPY19L1		PNPLA7	A1CF	DENND2D
TUBB3	ZNF385D	SLC39A10		KIAA1211	TTC6	KHNYN
PRAF2	NEU2	UNC5A		onecut2	SHROOM3	TMEM56
SULF1	WDR86	CASP4		PIP5K1B	ANO5	HOMER2
TNC	PFDN1	ARHGEF25		SPATA6L	PROM1	TM9SF3
MXRA5	CCT4	ITGA6		COLCA1	COLCA2	LINC00476
FAM178B	GLT8D2	TMEM185B		EDEM3	IRF2	SERPINA10
mrc2	ROBO1	PLK3		SLC5A9	TXNDC16	KCNK10
TAGLN	ELL2	SLAMF9		RIMKLA	HSD17B2	atxn7
KLHL21	PCDH7	GPCPD1		NPC1L1	ZNF816-ZNF321P	SPAG16
ADAMTS14	ADAM19	B4GALT1		CBR4	GPC3	SYNPR
SV2A	CFAP54	HEY2		ALG5	OMP	TRPM5
CDCA5	TUBB3	RASGRF2		YAE1D1	FAM95C	ANGEL1
OLFML3	DCHS1	ARHGAP20		PARD6A	TOX3	BTNL9
RNF24	PTRH1	ATF7IP		AKAP1	TMEM131	GCC2
MET	FAM20A	PLEKHG5		SOWAHA	CEBPA	ZNF652
STX2	AVEN	PPP1CA		AGR3	CHDH	NME6
ICAM1	GTF3C4	RASAL2		DET1	STAT5A	SNORA59B
IBSP	TMEFF1	SH3PXD2B		SH2D6	KAZALD1	HIGD1A
CNIH3	HIVEP2	gpr1		COQ9	trak1	CYP20A1
c5orf15	CUEDC1	DDR2		ANKEF1	NR0B2	cyp2b6
EPHB2	SPIN1	MYL9		ZNF664	CRISP3	RAB17
SEMA3F	MAF	PEA15		CTSS	LINC00937	KIAA1161
KLK8	DEFB103B	MIR4523		AKR1B10	ASH1L	METTL7A
ZNF185	NAT14	SEC14L2		ZNF44	REPS2	FAM3A
CLEC7A	ADAMTS7	ANGPT2		CYB5A	RCOR3	KANSL1L
MFGE8	ctsl	MORF4L2		DNAH6	PRPF38B	GALNT4
LOXL4	ANXA1	CDCA5		GEMIN4	SSTR1	RALGPS1
MELTF	LZTS2	FADD		HIP1R	FREM2	F5
RGS20	PRSS23	RND3		SVIP	ORM2	UGT2B17
SPOCD1	ADAMTS14	FUT11		MAP3K14	PPFIBP2	ENAM
SFRP2	MYLK	IQCJ-SCHIP1		LGALS2	AGMAT	SEL1L3
RTKN2	ITGA2	MED27		CECR5	CDKN2AIP	KALRN
ZFHX4-AS1	TSPAN2	IGFBP3		DNASE1L3	MUC3A	CCDC171
ANXA1	ZNF365	YWHAZ		GAS2	CFL1P1	PRR36
ANXA2	wisp2	OLFML2B		DNASE1	TMEM51	DDC
SMIM3	SYT1	GLIS2		GATM	LINC01342	ZNF233
ANXA2P2	LEF1	FCRLB		GATA6	SGK2	MYO6
MYH16	RGS19	HOXB8		TLE4	LOC158434	AGR3
MFAP2	PANX2	KYNU		KRTAP10-3	ERN2	APOA1
PKIA	EGF	angptl2		EFCAB6	GATA4	CREB3L4
DEPDC1	EDIL3	GDF6		TM4SF5	ALDH2	PCK2
ANXA6	ENPEP	FCGR3B		IRAK1BP1	CES2	LRP5
EYA4	PABPC4L	KIF14		rilp	ENTPD5	cyp2c19
FBXL2	YPEL5	RNASE2		GPX2	CES3	SAMD5
TMEM184B	CDKN2AIPNL	COL11A1		GGT6	DDAH1	ZNF227
OXSR1	CIB3	tmem132a		GPT	COL9A2	STIM2
PRKD1	PCDHB17P	AFAP1		SECISBP2	PTPRN2	ARHGEF38
B3GLCT	NOD2	ADAM12		COG3	TGDS	SMARCC1
OSCAR	HOXD4	NIPAL4		RAP1GAP	pcsk7	PIWIL4
DMBX1	CPA4	NOG		SARM1	RETSAT	colgalt2
NID2	SMG8	CD70		COLCA2	TGFBR3	EPS8L3
DNAJB5	ABCA1	GLIPR2		LGALS4	PLA2G4A	MFSD9
LY96	MIR675	ITPRIP		FAM221A	VPS36	TSGA10
PLD3	MFSD14B	CTHRC1		DCTN1-AS1	aadac	FAM174B
FLVCR2	ZBED2	DCSTAMP		HIPK2	CADPS2	C9orf152
CALB2	CNTNAP3	UPP1		MKKS	CDK11A	ECHDC2
FAM20C	fjx1	TWIST1		CYP2C8	PNRC2	FBXL17
TM4SF19	XIRP2	RAD51C		CYP2B7P	CCL15	ACE2
BNC2	COL5A2	trim59		cyp2b6	2003-03-01	ARHGEF10L
EREG	TRAM2	FZD6		PIWIL4	RASSF6	SLC22A18
ID3	TWIST2	PANX1		ZFP3	TMEM182	ZNF620
SLC25A12	EDARADD	UCHL1		RETNLB	PLEKHH1	BDNF-AS
MAFB	EML1	SPESP1		CYP3A7	LGALS4	SMIM14
ccnjl	MAPK12	SLC31A2		SLC6A19	TMEM45B	RPP14
CHST14	SLC16A10	RDX		COL28A1	GLTSCR1	ENTPD3-AS1
KLF7	C10orf99	PDGFRB		UFC1	kcnh8	PLCE1
RUVBL1	TCEA2	TP53BP1		SLC13A2	MARVELD3	VMAC
MRVI1	CDH3	MIR3605		C4orf33	PLAC8	EXOC6
PLA2G15	MIR3606	ring1		PRDM16	KLF5	ABHD6
CD99	NXN	SAR1A		DANCR	AZGP1	SLC27A3
ZNF697	SRPX2	ANKLE2		MAP7	fgfr4	ZNF689
SGCD	TSPAN4	BMP8A		TMTC4	TNFSF13	TADA2B
TRIM29	CPXM1	RGS20		MTERF2	DEGS2	OGDHL
NOD2	NME4	FAM50A		CYSTM1	UGT2A3	ZNF782
ERGIC2	SIGLEC12	ALYREF		LIPT2	CLDN18	GSTK1
LUZP2	MEIS3	TRIP10		ZNF564	MUC13	tff1
PCDH12	MAP3K12	CHIC2		CCDC125	SORL1	TFF2
APBA2	TFDP2	GSTO1		TRPM5	GHRL	TFF3
APBB2	CNN2	ACKR3		CCNG1	GATM	RBM47
LRRC42	NRBP1	RFLNB		ABLIM1	Umad1	TMPRSS3
GPR85	MIR3917	LOC101929777		CEBPA-AS1	CYP3A7	PRELID2
SLAMF9	ARSB	EREG		DAPK2	MUC5AC	FRAT1
GFPT2	IKBIP	PSMG3		C7orf31	HNF1B	MAT2A
TFG	NID2	DCLK2		KCNJ3	RAB4A	BTNL3
WDR1	PTGES	DBN1		TTC39A	C1orf115	rsph1
FAM89B	IGSF1	WIPF1		ZNF672	BROX	LRRC28
HSD17B6	LOC107985816	SHCBP1		MLXIPL	TRMT11	JTB
PRND	SNPH	GEM		TMED6	ACER2	PRR15
XYLT2	SPHK1	FAM49A		CRYL1	SETD4	ANK3
UNC5C	DRP2	ITGB4		THNSL1	MLPH	SLC6A19
RTCA	SLC12A5	SUGCT		KCTD19	ALDH1A1	FAM109A
C20orf141	KCNN1	PLXND1		cyp3a5	PIK3C2B	GNG7
MICB	HTR7P1	MIR4738		GOLPH3L	ARFGEF3	PDK4
SH3GL1	EYA1	mir205		STIM2	GRTP1	TRIM10
RPLP0P2	MTPN	PHTF2		CYP2J2	FHIT	LOC101928881
C1orf54	CPNE2	MME		SIMC1	MIR608	SLC37A1
BIRC5	ASB6	FAM129B		CYP4V2	ANKDD1B	TRIM15
VAMP5	CST7	hoxc8		COX10	SGSM1	CA13
KNSTRN	NTAN1	EGFR		AK7	RAB3B	NAPEPLD
HS3ST3A1	RBP1	COPZ2		PLLP	BFAR	XYLB
PCOLCE	gip	FKBP3		SEPSECS	GLUD2	MUC1
ZYX	GNAI2	ELOVL5		RRNAD1	DIAPH2	TRIM2
FAM19A5	VIM-AS1	CCDC74B		IQGAP2	MIR1293	MEP1A
KLK5	OLFML3	FAM65C		ERICH5	NXF3	KIAA0319L
CLEC2B	folh1	SPOCD1		PPP1R36	ASL	TJP3
DCHS1	FBN1	ARHGEF17		TAPT1-AS1	CAPN13	ZNF619
AHNAK2	COL4A5	PTPN13		GFPT1	MCU	SLC19A3
ATP8B3	MLLT11	CASC10		CARMIL3	LOC100506302	SCAMP5
GALNT14	FBXO10	TRIM47		NCR3LG1	PKP4	PRSS16
TYROBP	MDFIC	GINS2		TMEM57	FGFR2	HDHD3
CDK16	RPN2	PODNL1		MYCN	RBPMS	AKR1C3
TMEM41A	HYOU1	NAP1L4		KCNJ11	SYTL2	GADD45G
AOC3	DLL3	FAM214B		AKR1C4	FUK	ZNF468
VSTM4	HOMER3	ZSWIM4		AKR7A3	FOXP1	IQGAP2
SHOX2	WDR86-AS1	GJB3		ABCC6P2	MRAP2	MCCC1
UBE2D1	C16orf54	PRICKLE2		TIRAP	PPM1H	SLC35F5
MAP4K5	MAB21L2	GANAB		WNK2	GP2	MIR6848
UBE2E2	NID1	ABCA12		FAM201A	BIVM-ERCC5	ROR1
UBE2E1	COL24A1	ifitm1		RPL34-AS1	IL15RA	LRRC66
MLF1	SCHIP1	SOCS3		MYH7B	UMOD	MKRN2OS
NKD2	IGF2	IER5		RDH5	SV2C	MIR4800
CHSY3	TMPRSS11E	MRM2		CYP20A1	pbld	SIRT1
gbp6	KRT7	NXPH4		EDRF1	GNA11	IL22RA1
MPRIP	HOXD13	WTIP		cracr2b	GDPD3	ACSM1
RBX1	MRPS7	ISG15		CHTOP	ARID4A	NR1I2
FXYD5	SIX1	SULF2		FASTKD1	MGST3	SPATA6L
ST3GAL1	SOX10	CEP112		KLHDC9	dqx1	MRPL34
pde1b	TNFRSF19	SLC5A3		GGT7	MAPK3	ZNF675
ST3GAL4	GAS1	ATP8B3		Cox15	ATP5EP2	SLC1A1
PDGFB	KLF10	HRAS		RAVER2	SLC9A3	EIF2AK3
PDGFRL	ISM1	EHBP1L1		zswim5	RNF103	PHYH
UBE2V2	OPCML	ODF2		TRMT10B	ATP11A	WDTC1
RGS16	TTPAL	MAPKAP1		HNF1A-AS1	ANKRD20A11P	C1orf131
ABCA1	SKA2	PAFAH1B2		HINT3	PCSK5	NEK3
mrps6	ucn2	SLC35F2		MYO1A	NKTR	TBXAS1
UBAC2	RNF217	KIF3C		CPT1A	RASAL1	RPRD2
NKD1	PCDHB3	FAM219A		CHRM3	AMBRA1	RAB26
RAB42	NKILA	FUOM		SULT1A1	ZNF33A	ZNF786
AQP9	MCM4	RASAL2-AS1		CHRM1	ORC2	BCL11B
2008-09-01	MAMDC2	CHPF		CYB5D1	MTMR12	GPR35
IL20RB	KCNA1	COL10A1		CHN2	FOS	TDGF1
LOC152225	VEGFC	FCGR3A		VRTN	NAA16	CTSS
ADAMTS4	C6orf52	DDX41		IL22RA1	CNOT11	ABCA3
GPR84	LINC01546	SPIN4		CLYBL	GLOD5	MIR6717
PPP4R1	KLF12	SLC2A9		PAIP2B	LINC01016	klhl32
PARD6G	MEX3A	PHF20L1		KCNQ1	whsc1l1	LOC102723517
GPR87	MICALL1	ULBP1		LINC00092	nat1	GATA6
ADAMTS2	rspo3	SLFN12		PTCH1	HMGCS2	P2RX1
SIX1	COL18A1	PHLDA3		NRAP	HSF4	GATA6-AS1
ABL2	porcn	c5ar1		SLC18B1	KIAA1211	LOC101929295
SKI	RXFP3	ARNTL		TMEM82	SDCBP2	TSEN2
ZNF362	SPEF1	PPP1R14B		LEAP2	PRSS3	ARHGAP12
C4orf3	PRR16	AMPH		MTHFD2L	EDN3	CMC1
AREG	COL15A1	WT1-AS		GLS2	CCDC159	LOC101927708
ARF4	GLS	GATA3		CHRNA7	TMEM198B	LINC00543
FKBP7	ITGB8	FIBIN		BCDIN3D	TTC39B	GLTSCR2
ARL4D	LARP6	HMGXB3		cpt2	DIP2A	MARCKSL1
ANKLE2	NRM	FIGNL1		IYD	BCL2L14	SEC14L5
PDGFRB	CD83	APOBEC3G		CCDC25	SLC6A20	HIP1R
RHEB	STARD9	IL31RA		SATL1	ALDOB	SLC27A1
FSTL1	FN1	SSSCA1		KHK	RBM17	LOC284865
WDHD1	TMEM191A	FAM89B		ZNF620	AHI1	SLC2A13
GDF5	CGB5	apcdd1l		entpd3	PRR15L	CRIPAK
MARCO	RGS2	CYTOR		UPF1	DTX4	LYSMD1
BAG2	UXS1	CALB2		MYO7B	GIPC2	GALNT12
PEA15	LRRC34	SEC61G		RAB19	COL27A1	IDNK
ADAMTS7	KIAA1586	RAET1G		ALDH5A1	MSH5	atf7ip2
PTGES	ADORA2B	TMEM158		FAM3D	LPIN2	FBXL16
ADAMTS6	LPAR3	PTX3		SAMD5	PLCB4	TNK1
RHOA	UNC13D	RUNX2		C1orf226	TYW5	MFSD6
KLKP1	GSDMC	CDK17		LRRC75A	PDIA2	VILL
RHOC	EIF4A1	RIC1		MID1IP1	ANO7	TMEM51-AS1
LZTS1	LDLRAD3	LRRC8A		TMEM220	GAB2	PSTK
RNASE2	TMEM41A	gaa		LINC00483	ELMO3	RNASE4
RND3	IDS	PLXNB2		SAT2	CLDND2	Mir29b2
ARHGAP1	TMED9	PITPNC1		PTH2R	ERBB3	TATDN3
PLXND1	NTM	EGFL6		SYK	TBC1D8B	MCTP2
GRINA	NKD1	EHMT1		SMPD2	PSPC1	ZNF37A
PLA2G16	NACC1	DCLK3		MIA3	GPR63	FAM53B
ITPRIP	HEPHL1	RIF1		NR5A2	btnl8	EPB41L5
ACTA2	SLC35B1	DAW1		LY6G6D	KIF12	SMPDL3B
UPP1	MDGA1	PXN		RTN4IP1	GMDS	ANKAR
UPK2	XXYLT1	FKBP9		ZNF557	PHKA2	KIF9
KANK4	PERP	INHBA		TTC38	baat	FNIP2
CFAP45	GJB5	PLBD2		NDRG2	ANXA4	SLC10A5
KIAA1755	FLI1	WNT10A		ZNF181	OCLN	IMPA2
DCLK3	FGFR1	STMN3		POLD3	SREBF2	GABRB3
LUZP4	LILRB5	CCL11		CIDEB	PGC	MLYCD
ACTB	CHRNG	IFITM10		C2CD4B	HTR1B	ZNF394
CLTCL1	plxna1	MMP8		PHGR1	RNF128	FER1L6
USP11	SUSD5	FABP3		ZNF782	CAMK2D	SLC39A5
FSTL3	HEG1	PLOD1		GALNT8	CCDC162P	TTLL6
ZNF474	HOXD9	CLIP3		BEX5	TACC1	ATOH8
DMKN	FZD1	HSPA12A		HMX3	POF1B	2002-03-01
SLC24A2	dok2	IVL		NUBP1	CASR	ZFP36L2
GRP	ALX3	KRT6B		LINC01003	VASP	TMEM243
TRIM69	PPP1R18	SERPINE2		fgfr4	DCAF6	DET1
CASP14	ELK1	EMP3		FGFR2	FAM84A	CDHR5
ACTG1	FAM83A	CLCA4		MNX1	TTC39A-AS1	STX18-AS1
MEIS3	NR2F1-AS1	LOC105378853		ANKAR	CCDC28A	ZNF613
SLC35F2	XG	DAGLB		GPC5	MAP7	OGT
COPZ2	TCHHL1	CPZ		QRSL1	PPP2R5A	ARPIN
NET1	RAP2B	CAB39		TIGD6	SLC37A4	CLDN2
EFS	FRMD6	SPRR3		VPS53	PPP1R12B	C6orf222
EVA1A	BAG2	POPDC3		FGF13	FNBP1L	ZNF589
OPN3	MMP13	FAP		SHTN1	ZFYVE28	SOX9
ACOT9	GPR176	UBA6		SYN2	SOWAHA	PTPRT
TEX30	CGB3	EVA1B		PPP2R5A	ZNF44	Rmst
ACTN4	STRAP	S100A8		PHOSPHO2	TMEM37	FAM188A
NIPAL4	phyhip	HEBP1		ERP29	ARHGEF7	LINC01184
FBXO17	CHST14	CCBE1		CLCN5	ZNF506	NSUN3
ACTL6A	TEX10	MAGI2-AS3		ZNF485	SERPINA4	EDEM3
ACTN1	CSNK2B	STK17A		FHIT	ANG	PLXNB1
PXDNL	FEN1	APBB2		FH	LOC102723493	ABHD2
FCGR2C	MIR4647	CLTC		2002-03-01	NQO1	MCF2L
UBASH3B	ZFHX4	SPATS2L		ITLN1	CCSER1	Mir1199
SLC39A13	SORCS2	MALT1		SLC35B3	DBI	PRR26
PNMA6A	VIP	RFC2		ADAMTS19	ASAP3	ASPRV1
CEP55	CLEC2L	CENPW		KIF21A	C4ORF19	IBA57
pik3r6	st6galnac2	S100A9		SUCLG1	VIPR1	ATP7B
CBARP	ARHGDIB	THBS2		AGMAT	gpr160	PCCA
BBOF1	NAT8L	GJB6		TMEM50B	CAPN9	EPHX2
DKK3	BNC1	APBA2		PEX11A	ANKRD36C	BSN
KLC3	SLC39A10	RASA1		SNHG8	TPK1	SHTN1
DKK2	AMZ1	EFS		mst1l	NUDT12	APEH
LOC93429	ARHGEF25	ACTR3		CDKN2AIP	CD164	ELL3
LOC341056	AMZ2	AKT1		SUCLG2	FUT2	ATP5S
DARS	TMEM185B	OSBPL8		TESC	SLC26A9	NEURL1
AKAP12	TGM4	BTBD19		fam47e	ALDH9A1	TPRN
apcdd1l	CDH20	B3GLCT		ZNF552	NOS1AP	SCML4
RELT	EVI2A	UBTD1		CCL15-CCL14	kcnip2	RDH12
MFSD2B	S100B	c1orf216		PPP1R9A	OLFM4	MGAT4A
C2orf27A	ITGA5	DNAJC9		SMCO4	ATP8A1	LRRC31
TNS4	c9orf69	TMEM184B		GTF2IRD2	NPDC1	BCAS1
PPP1R18	MCFD2	ALPK2		GALNT6	GC	GPD1
ak5	TCTEX1D2	ZNF521		ZFYVE27	MGAT4EP	MTRNR2L1
BICC1	CDCP1	CKAP5		RFWD2	PPARA	ABHD18
DBN1	ARHGAP20	THBD		LETMD1	ST6GALNAC1	LOC728730
KIFC3	PLEKHG5	AP3S1		MPC2	ABCA5	PPFIA3
SLC16A3	HLX	COL13A1		HYAL1	ERCC5	TAF1
TMOD3	PCDH12	NCAM2		GAGE13	ACVR1B	CYP2B7P
SLC16A6	MCC	NNMT		C6orf203	TLE1	FAM171A1
UXS1	PRPF4	ADGRB2		CA2	UNC13B	IL7
PLEKHF1	RASAL2	GRINA		DMTN	LOC100996385	DHRS4-AS1
DCN	SH3PXD2B	SERPINB3		GRAMD1C	MIR153-2	OSBPL2
PDGFC	SPOUT1	E2F7		EPB41	pcdh20	NR3C2
LOC654342	gpr1	ITGB3		CA8	BIVM	TEX264
PACSIN3	ZNF385A	TGFA		KIZ	MFSD4A	PDX1
CABYR	MYL9	hcar3		ISOC1	TCEA3	MBNL3
FAM83A	ANGPT2	RAB6A		KIF16B	TOM1L1	LNX2
CCNB2	DDIT4L	PLIN3		SLC35G1	SLC18B1	PHF8
CENPP	TGFB2	HCN2		ADGRG2	GCNT4	GOLPH3
c11orf68	FAM212A	LOC101927482		PPP1R1B	PHOSPHO2-KLHL23	C2orf72
TOX2	FBN2	CAPZA1		NMNAT3	DENND2D	AATK
EVA1B	NT5E	WNT7A		PARM1	ARHGEF40	LGALS2
MROH9	ZIC2	PTPN14		KBTBD11	mir192	NWD1
FRMD5	RCN2	ADAP2		PLA2G4A	SH2D7	C11ORF52
SMIM10	MSANTD3	BZW1		PRKAB1	AXDND1	LINC00483
GUCA1A	slc39a8	GPR87		ZNF189	CGN	ZFPM1
DYSF	CLCA2	COLGALT1		LOC100128239	KHNYN	KIF3B
HOPX	DSEL	NPC1		METTL7A	TEX11	NDUFA6-AS1
ITPRIPL2	L1CAM	RRAS2		RINL	MIR556	arhgap24
KPNA2	RND3	NOX4		EPHX2	BRWD1	LACTB2
C16orf46	CST5	LIMK1		ICA1	PHACTR2	MMAA
SYNC	DFNA5	Mir155hg		PP7080	DMTN	ARSE
KLC1	Lage3	EIF4H		TMEM170A	RAB11FIP1	BICDL1
SIK1	RAB23	fosl1		ENAM	SUCLG2	ZNF252P
MSANTD3	FUT11	SPECC1		SEC16A	CASP7	CCR6
KLHL4	TM4SF19	P2RY2		CACNA1D	LRRC36	ACOX3
LILRA6	hmga2	MOB3A		CES2	ADGRG6	MIR5010
ZCCHC5	IQCJ-SCHIP1	SMURF2		ACY3	PLA2G10	CDKL1
GYS1	ITPRIPL2	HSDL1		TMEM164	PPP1R36	PLXNA2
FTL	SIVA1	NKX3-2		EXOC6	TM9SF3	CCNG1
PARP9	MED27	PACS1		PTPRN2	KCNK1	KIAA1257
KPNA4	GLIS2	SSC5D		VPS36	TDGF1P3	PART1
TMSB10	OLFML2B	CAMSAP2		SOD3	c10orf76	JADE1
KRT13	IGFBP3	thoc6		COG7	CBLC	NR5A2
TMEM200A	IGDCC4	CD99		SEMG1	KCNK10	efcc1
DGKI	TIMP3	VCAN		PKP2	SYNPR	RAB3C
TMEM185A	OPRL1	MSX1		AQP10	TRPM5	HPN
RFTN1	CSF1R	MRPL28		ARRDC4	SP140L	CACNA1D
PGBD1	angptl2	PCDHGA12		C2CD4D	TMCO4	c11orf53
COLEC12	GPM6B	DCBLD1		MSRA	rorc	ZNF14
ISM2	FKRP	MAPK11		Znf763	STX3	SCAP
PHLDB1	STC2	NUDCD1		PLCB4	PROK1	ADH6
KRT5	COL12A1	greb1l		UBXN8	TMEM220	CGNL1
KRT6A	AIF1	KCTD5		NPM2	BTNL9	FGF9
KRT6B	COL11A1	MPP2		XPNPEP1	GCC2	TLDC2
KRT7	tmem132a	MIR6756		ERBB3	ABCC6	XKR9
KRT9	MFAP5	ANO1		CNST	SMPDL3A	MOGAT1
NT5DC2	AFAP1	USP10		SLAIN1	KIF13B	FBXO21
MTSS1L	SLC6A9	AMPD3		fam149a	RABGAP1L	PIGP
TMEM43	ADAM12	CLIP1		ATP7B	ACSF3	MIR6789
CMTM7	CCDC167	ppfia1		NSMCE4A	cyp2b6	UNC13C
FZD2	ARHGAP23	LOC400927-CSNK1E		CATSPERB	CEACAM1	PELI2
WNT5B	NIPAL4	FAT3		ZNF429	GCKR	HNF1A
DFNA5	NOG	NTF4		SLC25A20	ACADM	LOC102724017
SPSB1	oxld1	ACVR1		SHD	METTL7A	TNXB
FBXL7	COL5A3	EDN2		SELENOP	MTMR10	ESYT3
KRT14	CD70	INVS		SYBU	FUT6	KRTAP5-AS1
KRT16	LTBP3	WARS		PAN2	TARSL2	LOC101928464
OLFML2B	GLIPR2	LILRA5		ANXA4	GALNT4	IP6K1
MTHFD1L	CTHRC1	EFTUD2		AUH	evpll	RNFT2
TMEM158	ITPRIP	ICAM5		RNF186	SH2D6	PROX1
KRT19	GDF5	COTL1		XK	HGD	KIF21B
OSMR	UPP1	ADARB1		ZNF263	DCDC2C	HCN4
PRICKLE1	CPE	ZBTB38		Mt1f	RALGPS1	AP4B1
IFFO1	C1orf74	SBF2		MT1G	ADGRG2	TMEM98
INPP5F	TWIST1	ALOX5AP		SRSF6	PDZD3	FOXA2
LBH	PRKD1	P4HA3		MOAP1	F5	FABP2
gaa	SHC4	MICAL2		VWA5A	ENAM	MECOM
SPON2	NME7	SLCO3A1		UAP1	SEL1L3	DOPEY1
CLDND1	FZD6	C1QC		SLC22A23	B4GALT4	IL17RB
ZFHX4	LAPTM5	ADAMTS5		CASC3	SELENOP	ZNF816
SPON1	PSMC5	COL6A6		KRTAP5-AS1	UNC5CL	ISOC1
LARP6	PANX1	NFKBIA		COG2	etv7	SLC9A4
krt17	BLID	CPNE8		FRAT2	LIPH	MIR4750
CCDC74A	PAGE5	S100PBP		ERCC5	KALRN	SLC28A2
SESTD1	UCHL1	BEST1		LRRC66	PIP5K1B	ZNF823
GPX8	SLC31A2	TMEM200A		TACC2	TGOLN2	EFCAB14
IFITM3	POSTN	FTH1		ZBTB7B	KIF16B	tmem120a
BTF3L4	RDX	LINP1		HDHD3	GOLGA4	CST3
YAP1	HOPX	GABARAPL1		ANXA13	GPR52	acsm3
CCDC74B	S100A2	RAB3IL1		ING3	ZNF225	PATZ1
ABLIM3	NAALADL1	TRPC1		NAA16	PLCH1	BTC
chpf2	AIG1	pkp1		2003-03-01	DDC	GBA2
DRAM1	HIST1H3E	ELFN1		TOE1	HNF4G	HEMK1
PANX2	MID2	RNF144A		SCGB2A1	SCOC	OSBPL7
TCEA2	RGS20	IL1RAP		APAF1	DEPTOR	LOC145783
TRIM65	BMP8A	ADAM17		PLD1	CD5	SCN7A
H3f3c	LOC101929777	COL1A1		TLDC2	MYO6	TAF1A-AS1
UNC13D	RFLNB	map4k4		TMEM116	AGR3	MTMR11
CALD1	SYNC	MARK3		DCLRE1A	SPPL2B	IVD
KRT81	EREG	GADD45B		FOXA2	CYP3A7-CYP3A51P	TRMT44
FAM83A-AS1	GPR161	VAT1		MLYCD	SAFB2	THAP9
CD109	C9orf116	LAMC2		GLOD5	MIR664A	IP6K2
CHSY1	FCER1G	IL1R1		DUSP16	GSTA2	DHX30
KCNE4	DBN1	ANKRD11		ZFPM1	NBEAL1	PMPCB
AOC4P	WIPF1	KIAA1033		HNF4G	TM4SF5	COX1
PHLDB2	FAM49A	HMGB3		HNF4A	SPIN2B	FAM120B
ERO1A	GIMAP6	DLG5		FOXA3	LRP5	PDZK1
COL18A1	PLXND1	RNF149		SLC48A1	TMEM38A	IL17RC
NRIP3	SERPINB2	ALMS1-IT1		TRIM10	cyp2c19	CYP4V2
CALR	BPGM	C1QTNF3		AZGP1	GNG12	CHRM3
CALU	MIR4738	RELT		NHEJ1	LYZ	ZNF703
TCEB1	mir205	KLHL4		EPB41L4B	ODAM	LARP1B
L1CAM	LRRC8C	FOSL2		PROZ	cyp4f3	HIPK2
CAMK2A	PRKAR2B	YKT6		PCK2	ARHGEF38	MIR17
EFEMP2	MME	MAP3K8		PDZD3	PDE3B	PRRT3
B4GALNT1	CCDC85B	STC1		slc4a5	PIWIL4	TLE6
SAR1A	FAM129B	FNDC3B		PCM1	GOLGB1	DECR2
RILPL1	MPEG1	TAX1BP3		CADPS	colgalt2	FPGT-TNNI3K
slc2a14	TGM2	CDK14		REEP6	STK31	IGSF9B
SLITRK3	DLL1	OSBPL11		PLXNA2	PUDP	PDE12
SUGCT	COPZ2	DNAJC13		ZNF252P	EPS8L3	rasa4
NDC80	FAM171A2	TMEM40		EML5	PLBD1	DENND6A
WFDC2	SHANK1	GPR84		SPR	GCNT3	ZBTB7B
SORCS2	SCARA3	ZFYVE16		SLC23A1	LOC400043	SYBU
DIAPH3	UBE2L3	MIR936		SPINK1	CDH17	MED12
SLC43A3	ELOVL5	WNT5A		TXNDC11	ZNF852	ACOX1
TBC1D2	dpf1	ITPKC		COQ8A	RAPGEFL1	ZNF397
BASP1	LRP11	ST8SIA2		URGCP	LHFPL3-AS2	ZFAND4
CAPG	AP2M1	LGALS1		CHPT1	KIAA0513	DCX
DRC1	CCDC74B	PLK4		APOB	C9orf152	MYRIP
CAPNS1	SPOCD1	TUBB6		spib	AK7	SLC2A11
ZEB1	ADAMTS4	PSMD2		APOBEC1	SH3D19	CRBN
CAPZA1	BCAR3	DENND3		AGR2	ELF3	CAPN6
PIAS3	PTPN13	VIM		YTHDC1	ACE2	VPS13A
IFI27	BMP6	BMPR1B		SLC16A11	GHRHR	PKDCC
PLK3	CASC10	WWTR1		ZNF711	MLX	MID1
PI4K2A	TNFRSF12A	IER5L		KCNK5	SLC22A18	SERAC1
GALNT2	PODNL1	MFGE8		SP5	VDAC1	BCOR
Maged4	PTK7	CORO6		SCAND2P	ARHGEF10L	TRMT1L
SRPX2	PYGO1	KDELC2		APIP	WDR59	EPHA10
SP6	IL16	DKK1		EGLN1	ZNF552	NOS1
TREML3P	CELSR2	TGFB1		KIAA1468	SH3RF1	SEMA6A
WNT10A	TSPAN9	PLEC		ADARB2	MLH3	CHPT1
GALNS	KRT79	RTEL1-TNFRSF6B		ZXDA	B4GALNT3	Smim24
ELFN2	GPSM1	S100A11		TMEM63A	FAM217A	MRPS30
CAPZB	CD80	FCGR1A		DOPEY2	ITSN1	COL4A3
FAAP24	GJB3	RECQL		TREH	DNAJC15	MST1
SLC37A2	GANAB	DAPP1		ZNF708	SLC27A2	LPIN1
vash1	IER5	PLXNC1		ACTR3B	IL23R	SMIM11A
DCBLD1	PLEKHO2	FAM180A		ZNF19	MAGI3	SDHAF3
CYTOR	LOC100506746	TUBA1C		RPH3AL	ALDH18A1	MYCN
EVC	PCMT1	MIR711		GKN2	PLCE1	USP24
PKD1L2	DDX47	PSMA2		OARD1	FOXD2	c21orf33
TSPAN9	HYAL2	TUBA1A		LOC100192426	BEND7	CCDC125
PDLIM3	UBE2S	FMO1		NUDT7	MS4A8	EAF1
CNN3	ISG15	TP73		KIAA1147	CALML4	c21orf2
GAPDH	ATP8B3	SLC12A4		arhgap24	CCDC7	OVOL2
CSMD2	HRAS	krt17		PDE8A	ZNF564	GNPAT
NLGN2	COL4A2	CAPNS1		aadac	ATP5C1	pcdh20
CNN2	MN1	HCFC1R1		RGS13	GBA3	GMPPB
NFATC4	PAFAH1B2	CSRP2		ABAT	APOBEC1	MTHFD2L
AZIN2	ADAMTS16	RHCG		PMPCB	SCIN	ND3
LOC100126784	KIF3C	BLVRA		LYZ	ARHGAP44	USP33
LAPTM5	VMA21	SLITRK4		GAGE8	NEDD4L	CLCN5
DIRC3	SRPX	ANXA2		ADD3	SH3YL1	TPPP
MME	SIX4	SEC31A		AQP7	tff1	TOX
COL4A2	MEDAG	FBXO36		C2orf72	TFF2	ZNF277
COL4A1	METTL11B	MAGOHB		GPD1L	RBM47	AACS
COL3A1	NSMCE1	IBSP		ADH1A	KCNC4	CBR4
ARHGAP20	CHPF	IDH3G		ADH1C	PRPF18	PANK3
GLIS1	MEX3B	SERTAD3		ABCC6	SERINC5	ITM2A
COL1A2	stac	IFIT2		LPIN1	FAAH	SP5
BCL9L	JMJD1C-AS1	RILPL1		RNF34	TMPRSS3	SLC25A15
COL1A1	CAMK2N2	PDLIM2		NR0B2	PRELID2	PIGR
MRAS	UNC5C	SPAG9		ZNF33B	NPC1L1	RCHY1
TSPAN18	C1orf162	ALDH1L2		SLC4A4	MAT2A	SULT1C2P1
CAV1	FCGR3A	TRIP12		PDK2	FAM221A	C1orf226
CAV2	sall2	KLC1		AOC1	AGFG2	TC2N
PHLDA1	PPM1K	LY6E		TSPAN8	LGR5	PAK3
MEX3A	CTSB	TTBK2		KIAA0513	KPNA7	SPATA6
KLK7	CCDC102A	TSKU		BTNL9	PROSER1	PACRG
SHKBP1	PLSCR3	NUPR1		LINC00982	PDZK1IP1	c2orf70
MMP11	TOR1A	WISP1		ADH6	CMPK1	RGS5
MMP13	ULBP1	HIC1		PDHA1	FA2H	GAS2
KLK6	PKIA	ARRDC3		ZNF33A	USP12	MLXIPL
COL8A2	MIRLET7A2	CKAP4		LOC728613	RPIA	LIPE
COL8A1	PDCD1LG2	NDRG1		ZZEF1	ripk3	C14orf105
ULBP2	PHLDA3	PPARD		AHCYL2	GAK	AMER1
SUSD2	c5ar1	FGF2		HEPACAM2	CTNND1	Snora47
COL7A1	HOXD8	DPYSL4		FOXP4	GNAT3	ZMYND12
COL6A3	VANGL1	TP63		CDHR5	C2CD5	LARGE1
COL6A2	PPP1R14B	intu		SDHAP3	FMO5	TSTD1
COL6A1	OVCH1-AS1	LIMS1		SARAF	PDK4	ACTR8
RASAL2-AS1	GREM1	MAP7D1		ACACB	CATSPERB	PCBD2
COL5A2	HMCN1	COLEC12		ACADM	TRIM10	KCND3
RUNX2	DLC1	S100A3		GNPAT	TMEM198	RUNDC1
RUNX1	CREB3L2	RAC3		GNAT3	LOC101928881	ATOH1
PPP1R13L	FHL1	AQP9		ACADS	SLC37A1	MIR4724
KIAA1217	SMPX	CYTH4		ACADSB	SORBS3	TRIM24
COL5A1	FIBIN	HAPLN3		TMPRSS2	ACVR2A	KIAA1549
EXTL2	CDA	JAG1		USH1C	BCL2L15	SLC4A4
COL4A5	OMD	KLC3		POC1B	OTC	SLC26A3
EXTL1	IL31RA	F13A1		PCAT18	LGMN	fam149a
MMP2	TCF7L1	MIR4649		CCSER1	TRIM15	RAVER2
MMP8	IPPK	TRPS1		DNAH12	MUC1	MOAP1
MMP9	GPN1	JAG2		PDPK1	CA13	SIDT1
SHANK1	WDR54	SH3PXD2A		DAPL1	MOGAT3	ZFP62
MN1	MRC1	CLMP		PARP1	JAK2	POU2AF1
CRTAP	SPOCK3	ATP6AP1L		RNF125	TRIM2	FAM177B
MNAT1	SSSCA1	MT1X		ASB12	ZMYM2	SUGT1P3
VAT1	FAM89B	ANKRD13D		DNAJC28	MAPRE2	gtf2ird2b
IGFBP3	apcdd1l	RUFY2		ANKS4B	TRIM31	DHTKD1
TRIM6	SYT12	ARL4C		GALNT4	KIAA0319L	LINC01207
KRT23	RAET1G	HDAC7		CLEC3B	GSDMB	KCNK5
F3	TMEM158	STIP1		UGT2B7	CLUHP3	LINC01314
TSKU	EGR2	CFAP45		UGT2B15	TJP3	UFC1
c16orf87	BCAT1	FAT2		SLC17A4	TTLL4	KLF3
IGF1R	PTX3	FMNL1		RASSF6	PRKAB1	PPOX
SERPINH1	SPATA9	TMPRSS11D		RNASE4	FUT4	CLMN
F2R	C10orf55	PGBD1		RAB3D	ZNF619	SCGB2A1
TUBB	MCF2	NUAK1		2001-03-01	RMND5A	LDHD
CHST15	CD274	PLOD2		PPP1R13B	C8orf49	ACRBP
MMP14	RUNX2	DCAF5		colgalt2	MSH5-SAPCD1	MACROD2
HTRA1	MYBL1	NEMP2		S100A1	SLC19A3	AKR7L
TWF2	FBXO27	DUSP7		ARHGAP6	XK	ZNF33B
MMP17	MXRA8	EDNRA		LOC553137	HDHD3	SACM1L
PXDN	RGS16	PIK3CD		ARHGDIG	AKR1C3	SIMC1
SLC4A3	NES	GOLGA2		ATP10B	DBNDD2	ADAT3
MALL	LRRC8A	IFIT3		RNF138	IMPA1	MATN2
LINC00518	DGCR6L	WT1		C1orf27	C5orf17	ASMTL
CGB1	MIR2861	ANKIB1		ACOX1	FAM126B	KDM8
REXO2	IL20RB	HMGA1		HR	MAGIX	RFWD2
CYR61	PCDHB2	MED21		RBFOX1	TTC39A	PEX11A
CLIP3	CDK5R1	TXNDC9		TATDN3	PDZD8	PTCD1
IGFBP7	CGB7	FAM46B		CHD1L	LYSMD4	CYB5RL
CCIN	HSPA13	SPSB1		TNNI1	DCTN1	CYP2J2
KYAT1	EGFL6	JUP		PHF8	IQGAP2	SERPINA6
IGFBP6	ST6GALNAC5	PDLIM7		ZDHHC8P1	SLC35F5	LOC101927480
IGFBP5	FSTL1	CHST7		PGBD2	LRRC66	ZNF69
SLC2A1	CKS2	WNT7B		acsm3	SCP2	ZMYND15
SLC2A3	CILP2	CYTH3		C6orf201	WBP2NL	ZNF510
TDO2	RGMA	ADGRE2		LHFPL3	AGBL1	PTER
TUBA1A	CFAP206	CERCAM		SLC26A5	LOC100505915	TRIM73
slc2a5	CLEC5A	SGCE		RMND5B	AP1G1	MCM3AP
PSMA1	ERH	SEMA3F		KLHDC2	SUGT1	ETNK1
PFDN1	PXN	CD200		AGA	LOC283335	SEMA4G
SLC6A6	CRABP2	CDH13		TTC12	MTRF1	HOOK1
ADGRA2	FGF19	RAB31		PSAPL1	IL22RA1	ETFBKMT
TMEM87A	ABL2	ELK3		STARD7	CNKSR1	DNAAF2
BTBD19	INHBA	HERC5		LOC100134368	NR1I2	MLK4
EHBP1	LOXL1	LRRC40		SYDE2	CA2	CCDC183
FABP3	WIPI2	MIR4435-2HG		CHRFAM7A	SPATA6L	ABCC6P1
FKBP9	TTC9	P2RY6		PIGP	STXBP2	RASL11B
VGLL3	PLBD2	SLC38A6		PRR26	SLC1A1	MKLN1-AS
PARVA	GOLT1B	C14orf37		PRSS16	EIF2AK3	ANKS4B
CCNE1	WNT10A	CDCA4		TOM1L1	PTPRJ	C10orf12
GTDC1	LTBP2	TPX2		TMEM229B	PHYH	RNF186
B4GALT2	CCL11	IL21R		DACH1	LOC389332	AKR7A3
SLC5A3	IFITM10	DNM1L		ASB8	LOC100134368	LIAS
TMC6	GNA15	PAPPA		DCDC2	F11	DANCR
UBE2E3	RBM18	TLDC1		GPR108	C1ORF106	KLHDC2
B3GALNT1	LILRA6	ADAMTS6		GSTA2	PPM1B	CERS6
SLC6A1	PHLDA1	CDH11		GSTA1	TMEM132B	MAGI1
PSMB2	MAML2	TENM3		RBM47	C1orf131	STARD10
STRA6	PLOD1	MALL		GSR	HSP90B2P	CCDC174
AMOTL1	c3orf67	CLDND1		ANGEL2	SHH	DISP1
KIAA0930	ISLR	CILP		PPFIBP2	NEK3	TMEM163
EGFL6	IVL	HSP90AA1		MGAM2	FAM107B	ZNF493
AIG1	EMP3	RNF213		TPH1	TBXAS1	MIA3
TRPV2	SERPINE1	FAM3C		SGSM1	PLS1	MGAT5
CKAP2L	EPHB6	NOTCH2		SRSF8	STX18	MYO1D
2011-09-01	CPZ	RHBDF1		ANO5	GRAMD1B	onecut2
PFDN4	KLHDC7B	TPBG		TMEM181	C11ORF49	EML5
AKT3	FZD7	HCAR2		MRAP2	TEP1	INPP5J
SEC23A	CHRNA9	MAP1LC3B		BCL2L14	ACY3	ZKSCAN1
MPV17	CLEC2B	PPP1R13L		RASA4CP	CLK2	DPEP1
UGGT2	POPDC3	CPOX		TPD52	SRC	GPT
NAALADL1	AGPAT4	ACOT9		PREPL	SLC10A7	cyp3a5
fbln7	CLTCL1	SEMA7A		ANKRD24	PPARGC1B	KANK1
CAP1	NTNG2	RPLP0P2		AQP11	GPR35	nckipsd
MILR1	NXT1	GXYLT2		PDSS2	RABEP1	C6orf203
COLGALT1	FAP	NMT1		CDCA7	STAM2	INTS6-AS1
FAP	SLC22A4	PSEN1		GSTA4	FGD4	ARHGAP26
ZNF385A	GPX7	ZDHHC18		INPP5J	CTSS	SOX8
PGAM1	CCDC178	TMEM26		IPCEF1	REG1A	C16orf89
PDLIM2	IGFL2	FLNA		ATXN7L3B	MIR6717	AUH
YIF1B	SLC46A2	PRRX2		NT5DC1	GATA6	TTC13
FBLN2	TGFB3	C11orf84		HIBCH	CDX2	WRB
WTIP	CNIH3	POLR2G		DUSP8	SRRM2	ZNF704
MAD2L2	FAM229B	BMP1		ACVR1B	STAT6	MYO1A
SSH1	IGFBP7	RNF40		FAN1	TAS2R3	BLNK
HAS2	HEBP1	c17orf53		GSTM4	RNASE13	MNX1-AS1
PFKP	BACE1	LYPD3		CYP2R1	FRK	ZNF429
RAB7A	CHST3	CMTM3		GJB1	SLC43A1	RALGAPA1
CDK14	CAMK1D	ZNF281		CADPS2	LPCAT4	PPP1R13B
GPNMB	SRGN	ST6GAL2		C9orf66	CHKA	BCKDHB
ADAM19	CTSC	FADS3		dcaf8	C4orf33	CBX8
SLC12A4	CLTC	MEX3D		SEPHS2	EPB41L4B	KCTD18
PGK1	PLAU	F2R		AFG3L2	ZMYM5	TMEM129
NEK7	MILR1	IL4R		HRASLS	LOC101927356	LOC102724064
KANK2	RFC2	LCP2		GPT2	GGT6	C2orf88
TNFSF9	CAPRIN2	GTF3C1		TPMT	ARHGAP12	MAP2K6
ANLN	TRAM1L1	COMMD2		GCOM1	KCNE2	LMF1
SLC11A1	MMRN2	ERO1A		INTS10	LOC101927708	KCTD14
PGF	SNCG	MYH10		LNX1	TRPM4	WDSUB1
CD300A	NECTIN1	2007-03-01		HMGN5	PLEKHA6	PEX11B
ZNF521	TMEM237	SPRR1B		PAXIP1-AS1	OCA2	SLC7A8
SLC20A2	ITGA3	ARNTL2		REP15	CMBL	PARD3B
SLC20A1	S100A9	TMSB10		rorc	WDR72	PPP1R1B
VDR	THBS2	CD248		TMEM97	SIGLEC8	FZD5
VEGFC	Cox7a1	SRRD		CRISP2	TPP2	CDC42EP5
ZNF365	IRF2BPL	SNRNP25		FAM3B	MARCKSL1	CAMSAP3
UCA1	FAM216A	SAMD15		DHRS11	DNAJC22	ADPRHL1
c3orf67	CRELD2	TMEM44		SUGT1P3	AKAP8	MTUS1
COL22A1	APBA2	NPLOC4		DKFZP586I1420	ACSL5	RNF167
IFI30	ZNF74	TRO		BLNK	HIP1R	TMEM63A
ZNF750	CALHM2	FGD6		GADD45G	SH3BGRL2	CTSE
MOV10L1	tctn1	MDFI		KLK1	SLC2A13	STX19
FGD6	XYLT2	ERMN		RIC8B	GAS2L3	SPRED2
VCL	EGFLAM	VASN		VPS13D	KLC4	STXBP6
XIRP1	UBTD1	FST		HID1	MGST2	PHYHIPL
VIM	ARPC2	CHST11		C9orf152	PAQR8	EPC1
WWTR1	c1orf216	NAV1		MTURN	c5orf63	RMND5B
SLC22A4	TNNT1	KRT6C		clrn3	BICDL2	ATP13A4
NCOR2	ST8SIA1	MPHOSPH6		FBXL14	LOC100505585	NSMCE4A
CILP2	AJUBA	PGAM1		LRRC26	PDE8A	TM4SF20
CLIC4	PIGW	EFEMP2		ZNF764	atf7ip2	ZNF681
HEXA	ALPK2	LITAF		CRB3	C6	ATE1
FAM3C	ZNF521	CD14		c11orf53	ZCCHC2	ACADSB
CPPED1	THBD	MPRIP		BEND7	MTMR8	TMEM144
IGFL1	BASP1	ACP7		BTNL3	ap1g2	ZNF75D
CLIP4	adamts12	fbln7		FBXO9	SLC17A9	HPGD
FAM171A2	DUSP13	FAM63B		FAM174B	CLDN15	RALGAPA2
CELSR1	ANXA8	SMC3		AIFM1	VILL	BTD
TNFRSF6B	DNAJB5	FLT1		KIF3B	C11orf54	ZNF283
KLK4	osbpl6	ACTL6A		ZFYVE9	FAR2	RAB40B
GDF6	GLIPR1	LOC554223		SGSM3	PLD1	Znf763
SNAI2	CFL2	CDK6		DISP1	TMEM51-AS1	PER3
MEX3B	CYB561A3	KIF26B		FBXO25	POC1B	RAP1GAP
RIPK2	NF2	ITGB1BP1		TTLL2	CASP10	KBTBD11
BEST1	AKT3	ADAM10		DDC	RNASE4	CCNO
A4GALT	E2F7	SH2B3		FAM171A1	SAMD13	NPRL2
SERPINB9	C6orf1	LDHA		appl2	TRNP1	ZBTB42
TNFAIP8L1	hcar3	NOTCH3		GKN1	ZG16B	SNORA80A
HIC1	CARTPT	CRLF1		SMPDL3A	SLC41A2	TUSC2
PICALM	hdgfrp3	TIMP2		TMEM98	OR52B2	RSBN1L
PANX1	IL23A	G0S2		FAM107B	Mir29b2	LHX4-AS1
BICD2	SHC3	BATF3		NEURL1	RASEF	HNF4A
c4orf46	PGLS	2009-09-01		PLEKHB1	ADAM9	GFPT1
fjx1	LTBP1	FGD1		CCDC149	TNFRSF11A	ZNF420
HK1	FBXO45	LRP12		SLC2A8	MCTP2	GDPD1
ATP1B3	CAMSAP1	mrps6		PRR15L	ARHGEF16	AQP11
FTSJ1	HCN2	KATNAL1		TOX3	AKR1C8P	WWP2
LAMP5	PEG10	AHSA1		GTF2IRD2P1	ADRA2A	ARHGEF28
RGCC	SUPT7L	ZDHHC5		LYRM1	MIR4680	ZNF441
MCEMP1	PTPN14	IL4I1		GUF1	EFNA2	ERICH5
VSNL1	BZW1	SAP30BP		THTPA	SAMD12	AMACR
CGB7	AKR1B1	DUOX1		GUCY2C	DOK4	CRYL1
MUC16	GPR87	ADK		SCYL3	EPB41L5	IL33
MICAL2	COL1A2	CBL		EPHA10	INPP1	ALPI
scel	IGLON5	FAM196B		LIPT1	ABCD3	THRA
MORF4L2	NOX5	ANLN		METTL13	MYCBP2	RPARP-AS1
DENND2C	NOX4	rin3		SERINC4	HNF1A-AS1	KIAA1671
SH3PXD2A	LIMS4	BICD2		NSUN6	MYZAP	KAT14
FAM25A	LIMK1	FOXC1		ENTPD8	ANKAR	NR2C2
AGTRAP	P3H4	DNM3OS		Lrrc19	SPINK1	SPRY2
FAM26E	ABCA4	CCDC80		RHOU	Ceacam6	SLC7A4
HIVEP3	P2RY2	U2SURP		BCL11B	IFT172	PPARGC1A
TRIB2	SMURF2	SLC20A1		RNF167	NCR3LG1	GPD1L
TIMMDC1	ACTN1	CD209		LINC00938	FNIP2	ARRB1
FEZ1	LLGL1	PTHLH		MS4A8	PGPEP1	MIR3714
ISG15	NKX3-2	PLAUR		ASRGL1	IMPA2	ZDHHC11B
FEZ2	UBAC1	SLC2A3		FLJ36777	CLIP2	REEP6
FZD1	SSC5D	PCOLCE2		ORMDL3	PTGER2	PCGF5
HS2ST1	PTCHD4	LRRN4		SPATA18	ABCC3	HRAT92
WNT2	VCAN	IRF7		OVOL2	ANKRD22	ZNF253
AP1S3	TACSTD2	MMP16		PRUNE1	FER1L6	TMEM161B-AS1
WNT5A	YBX3	HSF2BP		CASC2	PLEKHH2	OXNAD1
WNT7B	PMAIP1	MARVELD1		TMEM88	PAN3	HLCS
WNT7A	MRPL28	TFE3		FUT4	SLC39A5	TIRAP
FZD6	ngb	MUC16		IMPA2	DPCR1	RHOU
FZD7	EFEMP1	PI4K2A		DFFB	TTLL6	CYB561D2
SNX24	MAPK11	ENO2		ZNF397	2002-03-01	FAM169B
GBGT1	FSCN1	HOOK3		TMEM246	CNNM1	PCF11
AVEN	LRRC61	MIR6510		GMDS	LBR	CYB5A
scube3	nab2	C1QTNF6		SH3BGRL2	MGAM2	GPX2
BEND6	TUB	KRT19		TPPP2	LINC00935	MTHFR
PRDM6	HEATR6	KISS1		NEB	MT1G	TRIM62
PIM1	MIR6756	DUXAP10		CCT6P1	MYO5B	serp2
HTR7P1	EMG1	LUCAT1		SYNPR	PDE11A	HADH
LOXL3	BDNF	KCNMB4		Krtap5-5	SLC9B2	FHDC1
ASPN	AMPD3	INPP5F		GSE1	clrn3	PRLR
tmem200c	CLIP1	HRH1		MYOM2	PIAS1	ZNF444
TEAD3	DHX40	VGLL3		PTPN18	TSPAN8	CASP6
PSD2	GLRB	MIR1236		RSBN1L	CDHR5	EPN3
DDIAS	PPIL1	SHC1		A1CF	zc3h12b	SLC5A1
ZDHHC18	ADGRL2	KPNA2		ACSS1	MICU1	ANXA13
ENTHD1	PPL	FLRT3		FAM169B	ADAM28	ELOVL7
XG	LAT2	DAB2		ODC1	PTPN18	mto1
HTRA3	OSCAR	NRSN2		INPP1	GALE	LMBRD2
DENND5A	ICAM4	KRT14			ACSS1	MUC17
WT1	DUSP14	VCL			CLDN2	ACVR2B-AS1
TNFRSF12A	ACTA2	CSTB			C6orf222	A1CF
G0S2	HSPA8	USP5			appl2	GALNT6
PRR16	ICAM5	TPI1			ZNF252P-AS1	HLF
DACT1	MIR4761	UACA			PDHA1	DGKE
VGLL4	ALOX5AP	RSAD2			SYT13	SHROOM3
HACD1	SURF2	MAP2K1			PIWIL2	ANO5
GRAMD3	EMC4	MIR6125			fam160a2	HSD17B2
BZW1	P4HA3	YWHAG			FAM188A	TMPPE
TFAP2A	EIF1AD	BIRC2			NPIPB13	HDHD2
MAP7D1	PSMB6	RALB			SPATA13	GPC3
ADGRF4	C1QC	EXOC7			EDEM3	ITIH1
S100A16	KCNK13	MIR6875			HOOK2	ACBD4
CCDC88A	ATOX1	TMEM189			LINC01135	SMIM7
MYL9	PPEF1	KRT16			IL17REL	CHDH
GPR176	TMEM200A	TTC7B			FBP1	LINC00937
NECAP2	c16orf59	FUBP3			GSAP	ASH1L
NXPH3	IL22RA2	PPBP			HYKK	REPS2
EDEM1	GABARAPL1	GLRX3			ABHD2	FREM2
TGFA	ETNK2	PPP1R15A			LRP5L	PPFIBP2
TFE3	pkp1	HSD17B14			SH3D21	znf91
WT1-AS	ELFN1	FAAP100			MCF2L	MUC3A
TENM3	SDF2L1	HEXIM1			Mir1199	CDKN2AIP
MAN1B1	CRYGN	STON1-GTF2A1L			PRR26	SGK2
cyb5r3	KLK6	KIF23			CACNA1F	CCDC61
SGIP1	DACT3	ITGA11			CARD10	FRAS1
TGFB3	NAP1L1	PSMC3			VWA3B	TMEM80
TGFBI	FRMPD4	MAPKBP1			RNF32	MOGAT2
TGM4	GRPR	SLC39A13			ASPRV1	ERN2
ISY1	CBARP	UBE2E3			ACACB	PRKAR2A
TGFB1	IL1RAP	THBS1			ATP7B	EXOG
CASC10	UNC5B	FHOD3			TRIM7	EIF1B
TGFB2	MIR6847	CEBPB			LINC00982	RBM26-AS1
TGFB1I1	ADAM17	CNTROB			TPD52	GPRC5C
DIO2	SPANXA1	PDE10A			SLC44A4	ALDH2
LAMB2	COL1A1	RALA			LARP4B	DDAH1
TNFRSF21	GMFG	CHST15			SLC40A1	CCDC134
LAMB3	RAI14	PRDM1			EPHX2	OARD1
TMEM40	TCFL5	PDGFC			ATP2A3	SETD2
LAMC1	TGFBI	PFDN2			HHLA2	ABHD14B
LAMC2	VAT1	POFUT2			SHTN1	CNOT6L
C14orf37	BMP3	NDST1			c15orf41	VPS36
DIRC1	LAMC2	CDYL			UTP14C	TGFBR3
LAMA4	TANC2	DYSF			C1orf210	CADPS2
LAMA5	MMP10	YWHAQ			TMEM246	GSTA4
LAMB1	DLG5	QKI			MYO7B	2003-03-01
SBSN	HMGB3	MMS19			EPN1	mansc1
ITGA11	FLYWCH2	NABP1			CPT1A	RASSF6
THBS1	MRPS24	BAZ1B			SLC35D2	LGALS4
THBS3	EID1	PLEK2			CYP2A6	PLEKHH1
THBS2	PXDN	BGN			ELL3	HEPACAM2
ERMN	RELT	CPSF2			GLB1L2	SWSAP1
ZNF512B	ZFPM2	ATP6V1D			CRYBB3	FBXO46
DLG5	PSMD12	PNMAL1			ZMYND11	LOC102724908
TGIF1	KRT80	GPR85			UGT1A9	ZNRF2
TGM2	CD163	MPDZ			GSR	TSTA3
STMN1	PDGFRL	MTMR2			KRTAP5-4	LIPT1
dlg4	ZNF711	SFRP2			SLC46A3	FBXO9
A2ML1	KLHL4	DSG3			CRISP2	SLC5A9
ACP7	WNT9A	STX11			RBM26	GATM
MARVELD1	FNDC3B	FERMT2			SWT1	GHRL
DLX5	CDK14	CBX1			BCAS1	ICK
LOC374443	RASGEF1C	RABEPK			c1orf21	LOC100506127
NOG	TMEM40	apln			LRRC31	DGAT2
MSC	ELOVL4	PPME1			HNMT	RAB4A
TUBB6	MAD2L2	MYO5A			RAPGEF5	C1orf115
BMP8A	WNT5A	MORC2			TEX35	PLEKHB1
FNDC1	LOC100505782	PSMB7			idh1	SETD4
ACKR3	CDC42EP3	BTBD10			GPD1	ACER2
ZNF469	ANGPTL4	ADM			COG7	AMT
LDHA	S1PR5	NIN			MFSD8	triqk
ST6GAL2	JARID2	ARL6IP6			KLF2	FAM8A1
ESYT2	IGFBP6	KLHL5			ABHD18	PIK3C2B
ODF2L	LGALS1	PYGL			LBX2-AS1	ALDH1A1
CYB5R2	TAGLN	MMP9			HSD17B13	GLP2R
PADI3	METTL26	ACTBL2			TIAF1	ANKDD1B
DNM1	TUBB6	NCS1			SHC2	METTL7B
DMP1	PSMD2	VGLL4			PPFIA3	TRAPPC6A
FIBIN	ID3	CD300E			GALC	ARHGEF26
TIMP2	VIM	RP9			TAF1	GLUD2
TIMP3	C16orf46	plxdc2			CYP2B7P	TCTA
RIMKLB	WWTR1	SLAMF8			TESC	SLC25A35
THY1	SSH1	IFI27			PCK1	DIAPH2
NUMBL	MT2A	LAMB1			ZNF662	PTCH1
SEMA3D	TRIM28	RUSC2			DNM2	CAPN13
GATA3-AS1	MFGE8	CLEC7A			ZFP3	CCDC66
PSMC3IP	GPS1	CTSV			Uqcrc2	LOC100506302
GJB6	CYSRT1	GSTT2B			AKR1B10	PKP4
RPL23AP82	CHN1	PJA1			IL7	SYTL2
GSDMC	SLURP1	DSC3			CASZ1	ZNF600
STMN3	DKK1	ROR2			IL6R	MRAP2
NTM	CPPED1	CD109			FAM83E	ABHD14A
GAS1	TGFB1	LINC01615			AOC1	C3orf33
RAB23	TMEM25	SLC12A6			IRF8	CBFA2T2
LRRC32	TMEM206	FCGR2A			OSBPL2	pbld
ICAM5	HAS2	MXRA5			NR3C2	SV2C
CYTH3	RECQL	DUSP1			PDX1	KIAA1143
c16orf62	EVA1A	TRIP13			MBNL3	SLC9A3
PDLIM7	GPR153	CALD1			LNX2	SDHAF4
TK1	MIR711	MSR1			KRIT1	CLCN2
PICSAR	GPR68	EVC			SPATA13	GPC5
ANKH	TUBA1A	CD44			C2orf72	TNNC1
GATA3	GPC1	KIF20A			MIR595	ZNF33A
P4HA3	CCL18	NRP2			LGR4	NAA16
C5AR2	HCFC1R1	RALGDS			KIF5B	CEP68
CCDC50	krt17	KIF7			LGALS2	PARM1
LGALS1	KCTD10	RYK			DCDC2	XBP1
DUOX1	olfml1	CAP1			DNAH5	DFFB
ITGB1BP1	CSRP2	CREB1			IFT88	EDN3
C7orf61	coa1	GAPDH			LINC00483	ID2
NTNG2	LOXL3	KLF7			ZFPM1	CLEC3B
NINJ2	abl1	TRMT112			KIF3B	SLC6A20
COL13A1	SEMA3A	NMI			arhgap24	smim4
COL12A1	SRM	SIRPB2			GSTA1	ZNF524
gbp1	ZNF185	FAM225B			CFTR	GIPC2
COL11A1	ARSK	mrc2			LACTB2	DCLRE1A
GBE1	RHOBTB3	MIR7108			ARSE	TMEM14A
AFAP1L2	LSM2	NFE2L1			CHAD	DZIP3
COL10A1	KRT5	FHL3			KMT5B	ACTL10
CASC15	FGF5	AREG			ARHGEF12	GRAMD1C
AGRN	RTN4	AHNAK2			SYN2	CCDC12
FKBP10	IBSP	TNFAIP6			TMC5	GAB2
NID1	PGM5P2	AHNAK			MIR5010	FYCO1
COL16A1	COL8A2	RANBP1			CISD3	NBEAL2
PELO	KLHL42	KPNB1			ZNF182	ERBB3
TWSG1	LIMD2	dlg4			PTTG2	LRRC2
KLF6	RTL1	KDM2A			CKMT1B	ANKRD16
FRMD6	SPTSSA	VSIG4			SH2D4A	GMDS
IKBIP	GPX8	XAF1			MIR573	PHKA2
COMP	ALDH1L2	MIR6743			NR5A2	SREBF2
NKIRAS2	DKK3	GALNS			CACNA1D	PGC
HES7	PRMT1	ZNF469			SLAIN1	SLC13A2
PLSCR3	ADRM1	DNAH17			c11orf53	RNF128
RNF149	DMRTA2	GABPB1			ZNF14	CASR
HAPLN3	VGLL1	S1PR3			ATP8B1	CACFD1
EHD2	GJC1	TEX30			SMAGP	KCNJ3
EHD3	CLIC4	TUBB			RNF133	RFX5
LHB	HMOX1	ANKDD1A			LINC00939	OFD1
LCTL	SEMA3C	SHISA4			CGNL1	Klrb1
GLIS2	WISP1	SFN			FGF9	PDHB
LIF	NONO	CST6			MLK7-AS1	SOWAHA
SLC31A2	HIC1	RNF122			TLDC2	ZFP2
EHD4	LOC100996693	CTTN			XKR9	NECAB3
NNMT	FANCE	SEC23A			FAM3B	PBX1
MAP3K8	LAYN	KPNA4			RPS6KA3	SERPINA4
FAT3	PPARD	ALDH1A3			MUC6	ARMCX5
CCNG2	LYPD1	olfml2a			MIR6789	BOLA1
LIMK1	TP63	PRICKLE1			TTC38	FRZB
CD1A	HSP90AB1	ADSSL1			KLHL20	DUSP19
HHIP	LIMS1	SUMO2			HNF1A	ZNF761
ZSWIM4	COLEC12	CD33			PELI2	ANG
P3H3	S100A3	HACD1			AHCYL2	TSSK6
ZBED2	NLGN2	c18orf54			CALCOCO2	CCSER1
KLHL5	RAC3	UBE2D1			PHLPP1	LOC100422737
GDI1	UCK1	NUDT1			GLYCTK	VIPR1
IL31RA	ODF3L1	PPIA			EEF2K	FRAT2
LLGL1	HAPLN3	NINJ1			FUT10	ETV4
AMZ1	CCDC8	PFKP			GJB1	CAPN9
ATG7	KLC3	ODF3B			RIMKLA	rfxap
B4GALT1	THOC5	RECK			KRTAP5-AS1	ZNF700
LRRN1	F13A1	PDPN			WWP1	COG2
HEPHL1	ECE2	SYTL3			CRYM	gemin8
PODNL1	JAG2	NFATC4			MTIF3	SLC26A9
CSGALNACT2	CNN3	S100A16			LIMK2	MAP4K3
PSMD2	GPNMB	MASTL			CCDC129	NOS1AP
ARHGAP23	NGFR	SLC2A1			ADAP1	ACAA1
BEAN1	WDR66	DPYD			VSIG2	NPDC1
NOTCH3	NHSL2	EIF3B			CYP2W1	TMEM232
CD14	CLMP	RPS6KB1			SLC39A14	PPARA
UBE2Z	LINC00842	MIR6836			KIF21B	ZDHHC1
ucn2	GGH	CLDN1			cox19	ZNF670-ZNF695
FCGR1B	polr2m	RPTN			AP4B1	ZG16
UHRF1	ARL4C	KCNG1			TMEM97	MAML3
TPX2	ARHGAP28	CDKN2D			TMEM98	RBSN
FCER1G	AASDHPPT	SP100			ATP9A	DNAH1
SLC38A6	FUT7	ptger3			FOXA2	AGT
CP	POLE3	TXNRD1			PARP4	GDPD2
GGT5	PLS3	hps5			SLC22A9	UPF1
EFEMP1	FAT2	DYNC1H1			MECOM	MFSD4A
NR2F1-AS1	FMNL1	DMBX1			ABCA11P	FLJ37035
FBN1	OAZ2	LOC101927229			ZNF438	TOM1L1
AFAP1L1	CTSZ	RHOD			IL17RB	FAM117A
HERC4	ARHGEF4	BANF1			FCGRT	SLC18B1
PSMD8	IL6	AEBP2			CCP110	ZNF708
SDS	NRG1	HEY1				SNORA80B
FCGR1A	NUAK1	P3H1				SH2D7
SEMA3C	PLOD2	COL6A3				ZNF687
NPR2	CTSD	SBDSP1				mir192
RSAD2	SPARC	GDI1				LMTK2
NPR3	AMOTL1	HSPG2				CGN
KIAA1524	MRGPRF	GALNT2				BRWD1
OSTC	CDON	DHRS9				NMNAT3
ARHGAP22	SULF1	EVC2				DMTN
FCGR3A	TRUB2	MTSS1L				ZDHHC23
Fcgr2b	GATSL3	CMTM7				RAB11FIP1
GJA1	DUSP7	CALU				LRRC36
CD80	wasf1	GRB2				SUCLG2
FCGR2A	PIK3CD	FLNC				LOC100288748
CD86	ELOVL3	FBXL2				PLA2G10
MSRB3	EDNRA	SAMD9L				ALG14
CRABP2	NOL11	LOC105376382				PRUNE1
PTGIR	ALG3	HN1L				rorc
IL2RA	LPAL2	CDK15				GATS
IL1RAP	DDIT4	GTDC1				MRPS25
FERMT2	SNAI2	SLFN5				ABCC6
PAQR7	ANKRD65	LZTS1				SARM1
CKAP4	WT1	TENM2				CCDC121
PTGFRN	SEC61B	SEMA4B				GALNT8
WDR86	HTR7	ZNF750				ACADM
RPL39L	FGF1	CLEC11A				MTMR10
HSPA12B	PTMS	vps18				KLF15
RPTN	FAM46B	AXL				SH2D6
CD44	HES2	HSPA12B				HGD
GPSM1	SPSB1	ZNF532				LOC100287175
BIRC7	E2F3	KLK8				ADGRG2
C6orf15	CHST7	SLC43A3				HACL1
CD59	WNT7B	SIGLEC9				CAPN7
PTGS2	CYTH3	KLK10				APPL1
PTHLH	ADGRE2	P3H3				TBC1D5
RAB32	CERCAM	NARF				AGBL3
PRKCDBP	LMNTD1	MIR6852				CTDSPL
HK3	HTRA1	ANKRD37				SELENOP
FGF5	LOC105374366	LOX				UNC5CL
LRRC4C	MMP2	FAM234B				ZSCAN31
SMO	FAXC	FOXK2				PMEL
c4orf47	ndp	CCDC71L				TGOLN2
SLCO3A1	KIRREL	ERFE				PIP5K1B
CD70	RNASEK	PPFIBP1				GOLGA4
PTRF	SEPT5-GP1BB	TNS4				PLCH1
FGF1	SGCE	FRMD8				CHST5
FGD1	SEMA3F	STARD3				SLC48A1
RPSAP52	TIAM1	RPL26L1				GLTSCR1L
CXCL8	LHFPL1	BNC2				HNF4G
SNX6	FZD2	C17orf51				DEPTOR
CRIP2	FXR1	SCRN1				CD5
PTK7	CDH13	CLIP4				C2CD2L
CDA	RAB31	SMARCAL1				MIR5572
TMEM200B	ELK3	SH2D5				GSTA2
adamts12	PI15	STRIP2				TM4SF5
CBX1	CD1A	MED15				PEX2
DKK1	PECAM1	CRYAB				TMEM38A
PTPN1	IGFL1	LINC00941				KBTBD7
CCDC71L	P2RY6	PFN1				SMAD9
PLPP7	UBC	NIP7				NEO1
TTC7A	SERPINB9	KLHL22				LYZ
RAI14	PRNP	EXT2				ZDHHC21
FKBP14	HAP1	PGF				golt1a
CDK1	TYROBP	SPP1				GCFC2
IL11	SLFN11	CYR61				ZNF800
CXorf49B	C14orf37	PRRX1				TRIM4
CDCA4	CDCA4	ZDHHC8				PLA2G12A
FGF11	endog	FAM198B				cyfip2
sumo3	B4GALT5	EIF4A3				SLC25A38
SMS	ZEB2	PCOLCE				ZNF852
2007-09-01	TDRD12	SEMA3D				LHFPL3-AS2
SIGLEC1	SACS	GJA1				KIAA0513
SUMO2	CAMK2A	C5orf46				MIR5193
SNAI1	LRRC17	SLC25A43				MTRNR2L10
SNAPC1	SMO	TNFRSF9				RSBN1
MLLT11	IL21R	OSM				ARSD
PTPN12	TMEM104	B3GNT5				SH3RF1
PTPN14	ANKRD1	TOX2				TXLNG
PPP1R3G	FYTTD1	CHST1				CREB3L3
FHL3	CAV2	DIO2				PIGM
ARHGEF25	CAV1	PPP4R1				SLC27A2
HAS2-AS1	TMED1	LBH				IL23R
CNPY4	CDH11	PSMD14				PLA2G6
CDC20	GOLGA8G	TGFB1I1				MAGI3
PHF13	MET	HTRA3				ZNF684
WWC3	TENM3	GJB4				FGD5-AS1
GJB4	CLDND1	BID				FOXD2
SNCG	LOXL2	CSGALNACT2				SLC12A9
FSCN1	CILP	SLC7A5				BEND7
PTPRE	KRT13	YIF1B				BDH1
INPP4B	ISL2	SLC16A6				MS4A8
angptl2	KRT33A	GLA				CALML4
SHISA4	KRT9	ZCCHC9				NOXA1
HCAR2	LRRC20	UBE2A				NFIA
FKBP1A	S100A13	HEXA				NANOG
SHCBP1	FRMD5	PALM2				CCDC7
PTPRD	FAM3C	ZFP92				adm2
PITX3	ALKBH8	GJB2				APIP
PLA2G5	ST3GAL4	LOC100505984				APOBEC1
FOXD1	HCAR2	AMIGO2				SCIN
CYP27C1	TPBG	REEP3				ARHGAP44
FOXC1	ORAI2	CEP170				NEDD4L
FOXF2	AIF1L	mettl2a				SH3YL1
HLX	SCN5A	FCF1				RRNAD1
RFLNB	SNAI1	MIR6787				LOC107985317
GOLT1B	ADAMTSL1	TMC6				PGBD2
PKM	ARSI	ITGAX				FAAH
DESI2	GNAS	ARHGDIA				ABAT
KIF20A	THY1	LY6D				GTF2IP4
NRP2	SEMA7A	DAPK3				NPC1L1
YPEL4	MS4A4A	MB21D2				AGFG2
MSR1	c11orf95	UBE2I				FAM221A
hcar3	CHST10	SERPINB4				LINC00261
WISP1	GXYLT2	TDO2				RPIA
SOX11	FLNA	LINC01296				ripk3
GPR161	CDH2	HS3ST3A1				GAK
MZT1	FAM225A	scel				HDAC4
HMGB3	TMEM217	PTRF				C2CD5
PLAG1	ABCB9	SIGLEC1				USP46-AS1
MSN	vkorc1	SERPINB5				PDK2
RETN	SLC3A2	ILK				CATSPERB
GMPS	BMP1	SIGLEC7				FMO5
ARL4C	EIF2AK4	PHF20				TMEM198
CLMP	GNG4	ERGIC2				TMEM168
olfml1	LYPD3	PLPP4				OTC
PLAT	PMEPA1	MMD				ACVR2A
PLAUR	C3orf18	SMARCB1				BCL2L15
SOX4	CMTM3	CATSPER1				st6gal1
COTL1	ST6GAL2	CYP26A1				ANKRD46
CDK5R1	SLIT2	HLA-F-AS1				JAK2
DPYSL4	CDH15	MMP11				MAPRE2
NXN	MXRA7	LATS2				CLUHP3
SLC2A4RG		FAM127C				PRKAB1
MAGEL2		CRIP2				FUT4
HMGA1		DDIAS				MPP7
AXL		CSMD2				ZNF845
SOX12		WDR86				UBP1
PLEC		PFDN1				LTC4S
NPC2		ROBO1				BTBD3
PLOD1		USP32				TTC39A
PLOD2		PCDH7				SCP2
FAM225A		WBP11				LOC283335
YWHAG		NETO1				MTRF1
apln		DCHS1				PTPRJ
YWHAZ		OTUD4				CHRNA7
NCS1		TUBB3				ZNF480
PI15		C8orf88				OLFM1
ZFPM2		SH3GL1				DYNC2LI1
ARPC2		FAM20A				ACAD8
DLL4		LZTR1				F11
nkain4		LAMA3				PPM1B
SPARC		MPP1				FANCL
LOX		TMEFF1				SHH
LOXL1		DNAH11				KHK
LOXL2		SPIN1				PLS1
TSPAN2		VAV1				TEP1
MAB21L2		ADAMTS14				ACY3
DRAP1		ITGA2				SRC
plxna1		LEF1				GTF2IRD2
SPOCK1		ZNF365				ZXDB
PMAIP1		RGS19				TMEM115
LRP1		KBTBD2				ADCY5
PPP1R14C		ENPEP				PPARGC1B
CALHM2		PABPC4L				Snora7a
ADGRB2		TLR2				REG1A
COL24A1		CPNE1				GMPR
NKX3-2		NOD2				RGS7BP
NMD3		GAL3ST4				OTUD7A
ARL6IP5		ABCA1				CDX2
PLS3		MFSD14B				SAXO2
PML		ZBED2				ILVBL
PMP22		ZNF331				SLC43A1
HDAC9		CNTNAP3				EPB41L4B
HOXA1		PLEKHO1				C4orf33
ADA		RNF19B				PI4K2B
ADAM8		COL5A2				STXBP3
BCAT1		ACAP2				GGT6
ADARB1		TRAM2				SNORA54
FCF1		TWIST2				FOXP4
C11orf63		EML1				KLK1
MXRA8		MAPK12				CMBL
SPHK1		DDX24				PLEKHA6
TSHZ3		tap2				DNAJC22
SPDL1		NFIL3				ZNF557
LTBP1		MIR3606				CRB3
ARPC4		ZNF474				ING3
LTBP2		NXN				LRRC8B
LTBP3		TSPAN4				SH3BGRL2
ARPC1B		SRPX2				BEND3
MTMR2		CPXM1				UBE3D
RRAD		L3HYPDH				LINC00926
BCAR3		TICAM2				IGFN1
ACTR3		ENTHD1				GAS2L3
PADI1		tmem200c				KLC4
PURG		CERS5				MGST2
SLC39A10		MEIS3				ZNF396
SERTAD3		NRBP1				PAQR8
lemd1		TES				c5orf63
ADCY7		STK25				BICDL2
BCL2A1		BACH2				PDE8A
BCL2L1		fgfbp1				ATP1A1
DSE		SPHK1				MTMR8
PPME1		DRP2				PANK1
SEMA4C		RNF215				CIRBP
CGB8		UCA1				CLDN15
PRRX1		NRBF2				MCCC2
DCLK2		TBC1D10A				PLEKHA4
PLPP4		ESYT2				TMEM59
NRBP1		NTAN1				PLD1
ATP10A		CALR				C11orf54
LUM		GNAI2				DENND4C
LY6E		VIM-AS1				POC1B
PLIN2		TFG				OGG1
GLT8D2		COL4A5				BAHD1
RRAS		MLLT11				SAMD13
EMX2OS		MDFIC				TRNP1
TUBA1C		AGRN				OVGP1
HILPDA		DNMT1				RASEF
TACSTD2		DLX5				TNFRSF11A
TM4SF1		HOMER3				MIR4329
ADM		abcc1				ADRA2A
SRGAP2		NAMPT				RGS7
AMOTL2		HILPDA				MIR4680
PTPRU		MNAT1				znf721
SOHLH2		CYTL1				ABCD3
GPC6		2011-09-01				ZBTB16
DPYSL3		LOC100506403				HNF1A-AS1
EDIL3		NID1				EPHX1
LINC00312		RNF144A-AS1				SPINK1
PLPPR2		TMPRSS11E				GKAP1
MARCKS		SERPINB7				IFT172
ADRA1B		KTN1				ZNF764
GLIPR2		PCNX4				SIGIRR
RYK		CXCL8				FAAH2
TSPAN4		ADGRG3				NCR3LG1
RAD54L		osbpl5				PGPEP1
XXYLT1		NUP85				c9orf172
LPCAT2		TTPAL				UBXN8
ADAM22		MAD1L1				FPGT
S100A3		RNF217				dscaml1
S100A2		UBE2Z				MUT
S100A4		COL22A1				PP7080
SMC4		WWC2				LBR
SMURF2		MICALL1				MGAM2
TNFAIP2		SHROOM4				LOC105375624
DLGAP5		ADAMTS2				CCDC88C
GJC1		DLGAP5				RAB3IP
PIEZO1		COL18A1				PDE11A
RNF144A		porcn				clrn3
SMAD7		SYNDIG1				TSPAN8
MAF		FGF11				CBFA2T3
C6orf1		COL15A1				RNF208
GXYLT2		FAM220A				GLCCI1
VGLL1		SPON2				PTPN18
TMSB4XP8		NRM				BTG2
TNFRSF1A		CD83				ACSS1
NREP		BMP8B				PSEN2
TNNT1		CGB5				ZNF252P-AS1
S100PBP		UXS1				SYT13
TPST1		ADORA2B				PIWIL2
S100A9		UNC13D				GFRA1
TNFAIP6		GSDMC				SPATA13
S100A11		CD40				RAB3D
AEBP1		LDLRAD3				TMEM205
DRP2		MACF1				Thumpd3-as1
PRRX2		XXYLT1				FAM117B
CMTM3		PHACTR1				IL17REL
DSC3		MCM10				CPS1
S1PR5		SLPI				HYKK
TRIP10		MYO1E				COL9A1
FNDC3B		KNSTRN				ZNF540
EPYC		FAM83A				SIDT2
tmem132a		HS3ST3B1				SLC38A11
C10orf55		NR2F1-AS1				SYP
TRIP13		C8orf58				GRID2IP
TGM5		EIF4G1				TIGD4
B4GALT5		BAG2				CACNA1F
METTL11B		LRRC32				RNF32
PSCA		PAK2				P4HTM
AGRP		GPR176				CLCA1
SEMA7A		DNAJC7				ACACB
CILP		CHST14				LINC00982
ECM2		NKIRAS2				TPD52
HCFC1R1		CSNK2B				SLC44A4
MYL6B		ZFHX4				SPTBN1
GLT8D1		ATL3				SLC40A1
TOM1		MMP19				ATP2A3
DUSP7		SLC2A4RG				LONRF2
HOOK3		st6galnac2				FBXL14
DUSP5		ARHGDIB				SMCO4
ADAMTSL4		STAT2				C1orf210
DNAJB6		EIF2S1				MYO7B
ppfia4		SLC6A1				VHL
TPD52L2		AMZ1				cpt2
TPI1		GOPC				EPN1
PPFIBP1		GAS7				ZNF30
CERS5		AKIRIN2				MUSK
TPM2		CSNK1G1				ZMYND11
TPM1		CFL1				GSR
IGLON5		LOC100507156				BTBD9
PRR29		SLCO1B7				ZNF285
L3HYPDH		PGS1				GALNT3
FMNL3		APOBR				SWT1
TPBG		SPATS2				c1orf21
CCDC184		GALNT13				HNMT
NAT14		ZNFX1				RAPGEF5
SUSD5		ATXN7L3				idh1
MORF4L1		ITGA5				LBX2-AS1
TEX29		MCFD2				HSD17B13
HMCN1		HLX				MIR1304
GJB5		DGKA				NEURL2
RAB34		IFI44				SHC2
GJB3		TRIM22				TESC
GJB2		PCDH12				PCK1
DVL3		MCC				ZFP3
SIX4		AFAP1L2				AMY2B
ACTBL2		TMED7-TICAM2				CASZ1
PLA2R1		IFITM3				FAM83E
ITGBL1		ZNF385A				AOC1
REEP3		CCR1				VNN1
LRRC8A		cyb5r3				TRAPPC12
TPM4		FAM212A				SLCO5A1
CPXM1		TGFB2				ALDH5A1
B3GNT4		NT5E				mia2
CGB5		MSANTD3				LGR4
RAB28		TYMP				MID1IP1
ADAM12		CLCA2				FBXO25
trim59		L1CAM				ZNF112
RAB33A		DFNA5				ALAD
E2F7		LPXN				CNOT10
SPATS2L		RAB23				GSTA1
NT5E		TM4SF19				SAR1B
TENM4		hmga2				RNF183
KCNMB4		MAP3K3				LMBRD1
CD248		IL2RA				SPATA2
NTF4		ITPRIPL2				KIAA1958
PLXDC1		NUTF2				FN3K
PDCD1LG2		NAGS				fam47e
MIR205HG		WSB1				SI
KCTD10		NCAPH				SEMG1
CD276		IGDCC4				CKMT1B
SBNO2		NXPH3				TSPAN7
TYMP		TIMP3				SLAIN1
HAPLN1		OPRL1				ATP8B1
COPS8		CFAP20				ZNF669
RAB12		PSMD13				NDUFA5
ELOVL3		GPM6B				STBD1
GLI3		EPSTI1				MLK7-AS1
ECE1		COL12A1				FAM3B
GLI2		TULP3				MTURN
NOX4		PSMA1				RNLS
COL5A3		RBMS2				TTC38
DCBLD2		L3MBTL3				SNORA57
KLHDC7B		MFAP5				ZNF226
RTN4		NPHP3				AHCYL2
TCF7L1		TRIM5				PHLPP1
PPP1R14B		CCDC167				GLYCTK
RHOD		SARNP				EEF2K
AFAP1		COL5A3				TTC39C
NRBF2		ID1				ZNF180
ROR2		CABYR				GJB1
DDR2		PRKD1				RIMKLA
DACT3		PSMC5				MTIF3
CHST11		MIF				CCDC129
LRRC15		RHOC				ACY1
CTHRC1		IFI44L				SCUBE1
PXYLP1		RCE1				LRRC26
UBE2S		POSTN				DTWD2
fosl1		S100A2				IFT20
PILRA		MID2				ATP9A
LMCD1		ALDOA				TMEM97
B3GNT9		FOXO1				UBL3
PHTF2		ZBTB43				B3GNT8
JPH2		ADAMTSL4
IL18		LMLN
SLITRK4		AMMECR1L
PABPC4L		SYNC
LRP12		CTSK
GNAI2		C9orf116
MFAP5		FCER1G
MDFIC		RORB
CSF2		KLC2
ILK		SERPINB2
SALL4		OAS2
GNB4		GALNT15
XKR5		LRRC8C
IGFL2		OAS3
ARL6IP6		TGM2
GNA15		FAM171A2
C5orf34		SHANK1
RNF217		ZFP36L1
GNB1		DVL3
SSPN		Hist1h1a
FXR1		RASL12
SCHIP1		MTHFD1L
INHBB		AP2M1
INHBA		LCAT
gnai3		ADAMTS4
LOC646999		BCAR3
CXCL10		SAMD8
		CDK2AP1
		TNFRSF12A
		LTBR
		CDC42SE1
		PTK7
		FTSJ1
		PYGO1
		TSPAN9
		ECM1
		DYNC1I2
		POMT2
		GPSM1
		ZBTB1
		OPN3
		CD80
		CHURC1-FNTB
		TLK2
		YEATS2
		ICAM1
		PLEKHO2
		KIAA1549L
		EHD2
		DDX47
		UBE2S
		FHOD1
		c16orf87
		PRR11
		COL4A2
		CCDC92
		MN1
		AFAP1L1
		DZIP1
		BAIAP2
		XPO6
		ADAMTS16
		MEDAG
		SIX4
		MEX3B
		stac
		2010-09-01
		UNC5C
		FNTB
		MROH6
		CTSB
		EFCAB1
		MCEMP1
		CCDC102A
		BLMH
		PLSCR3
		STARD3NL
		PKIA
		PDCD1LG2
		HOXD8
		MUM1L1
		LINC01429
		ITGB5
		ZC3HAV1L
		GREM1
		HMCN1
		TNIP3
		DLC1
		CDA
		SLC15A3
		TCF7L1
		COMMD9
		FPR2
		EGR2
		BCAT1
		CD274
		HIF1A
		MT1L
		MYBL1
		INPP4B
		ATP11C
		BICC1
		AP1M1
		TNFAIP2
		RGS16
		MXRA8
		EMILIN2
		FPR1
		GBP5
		ITGB1
		ARL10
		FEZ2
		SAMSN1
		IL20RB
		CGB7
		CDK5R1
		HSPA13
		ST6GALNAC5
		FSTL1
		IFFO1
		NKD2
		CLEC5A
		FTSJ3
		DACT1
		CRABP2
		P4HA1
		ABL2
		LOXL1
		BNIP2
		NUP50
		CAST
		TTC9
		GOLT1B
		parp2
		SMAD3
		NMB
		LOC101928710
		LTBP2
		NUDT11
		SRGAP2B
		C5AR2
		SCARF2
		GNA15
		DLST
		LILRA6
		PHLDA1
		KCNJ2
		MAML2
		MEGF6
		ISLR
		ARHGAP10
		SERPINE1
		KLHDC7B
		CLEC2B
		SLCO1B3
		rin2
		AGPAT4
		KMO
		NTNG2
		CLTCL1
		PDK1
		SBNO2
		SLC22A4
		GPX7
		CNIH3
		TGFB3
		IGFL2
		CARM1
		TCEAL9
		EXT1
		VSTM4
		CHST3
		MAP1A
		CTSC
		PLAU
		PIAS3
		CAPRIN2
		MIR21
		TMEM237
		ITGA3
		CORO1C
		MOSPD1
		SNW1
		tctn1
		XYLT2
		EGFLAM
		SPRED3
		ARPC2
		EID3
		TNNT1
		AJUBA
		ST8SIA1
		RAB2B
		WDHD1
		KYAT1
		BASP1
		adamts12
		FKBP7
		DCTN1
		DUOXA1
		DNAJB5
		osbpl6
		GLIPR1
		AKT3
		LOC93429
		TNFRSF1A
		LTBP1
		PTPRO
		CAMSAP1
		PEG10
		TPM2
		NOCT
		FNDC1
		COL1A2
		SNX29
		IGLON5
		FAM65A
		TPST1
		P3H4
		ACTB
		LLGL1
		ACTN1
		MSC
		NRIP3
		UBAC1
		YBX3
		PMAIP1
		PIM1
		SLC15A4
		EFEMP1
		FSCN1
		nab2
		TUB
		patl1
		HEATR6
		SYDE1
		BDNF
		ZCCHC6
		PARP9
		PPL
		LAT2
		OSCAR
		ANKRD33B
		ACTA2
		MIR4761
		KDELC1
		CHSY1
		SNRPA1
		PARP14
		EIF1AD
		CEP295NL
		PPP1R12A
		PPEF1
		NCK1
		TNFSF4
		c16orf59
		KLK5
		ETNK2
		ppfia4
		NEDD1
		PARVB
		NEDD8
		CDC45
		KLK6
		CBARP
		UNC5B
		MIER2
		RAI14
		Tceal7
		SERPING1
		ANKRD50
		TGFBI
		LUM
		TMTC3
		TANC2
		WDR41
		ZNF410
		DLEU7
		C1QTNF5
		RHOQ
		RNF169
		PXDN
[truncated: 210 more rows]

## Sheet: ST5
Supplimentary Table 5- PLAU correlated gene signatures from TCGA, ICGC and OICR data
A. Postively Correlated gene signature with PLAU (R≥0.3)												B. Negatively Correlated gene signature with PLAU (R≥-0.3)
Gene Name	Gene Symbol	TCGA			ICGC			OICR				Gene Name	Gene Symbol	TCGA			ICGC			OICR
		cor	pv	fdr	cor	pv	fdr	cor	pv	fdr				cor	pv	fdr	cor	pv	fdr	cor	pv	fdr
ATP binding cassette subfamily A member 1(ABCA1)	ABCA1	0.328636	4.54e-05	0.000410139	0.573492	1.01419e-09	5.14925e-08	0.454001	1.13e-05	0.000466897		amine oxidase, copper containing 1(AOC1)	AOC1	-0.304931	0.000164333	0.00121059	-0.464939	1.82045e-06	3.01944e-05	-0.409254	9.13e-05	0.00247799
ABL proto-oncogene 2, non-receptor tyrosine kinase(ABL2)	ABL2	0.336058	2.97e-05	0.000285328	0.592565	2.01738e-10	1.29837e-08	0.532909	1.28e-07	1.53e-05		acetyl-CoA carboxylase beta(ACACB)	ACACB	-0.510903	3.26e-11	1.62e-09	-0.581985	5.005e-10	2.78907e-08	-0.334349	0.00165337	0.0219366
actin, alpha 2, smooth muscle, aorta(ACTA2)	ACTA2	0.535668	2.3e-12	1.53e-10	0.43638	8.80808e-06	0.000109969	0.361855	0.000618448	0.0106502		acyl-CoA dehydrogenase, C-4 to C-12 straight chain(ACADM)	ACADM	-0.32101	6.95e-05	0.000586586	-0.478572	8.14522e-07	1.53483e-05	-0.330722	0.00187009	0.0239484
actinin alpha 1(ACTN1)	ACTN1	0.588686	3.58e-15	4.49e-13	0.538373	1.53553e-08	5.11228e-07	0.372175	0.000417836	0.00794864		acyl-CoA dehydrogenase, C-2 to C-3 short chain(ACADS)	ACADS	-0.349793	1.31e-05	0.000143465	-0.373816	0.000175699	0.00134088	-0.318817	0.00277329	0.0314915
adenosine deaminase(ADA)	ADA	0.424611	7.51e-08	1.61e-06	0.544734	9.60443e-09	3.41536e-07	0.4191	5.91e-05	0.0017389		activin A receptor type 1B(ACVR1B)	ACVR1B	-0.449486	1e-08	2.79e-07	-0.446845	5.02486e-06	7.05953e-05	-0.411222	8.38e-05	0.00232015
adenylate cyclase 7(ADCY7)	ADCY7	0.426455	6.5e-08	1.43e-06	0.655542	4.24038e-13	6.62442e-11	0.398289	0.000145906	0.00351608		adducin 3(ADD3)	ADD3	-0.353079	1.07e-05	0.000120696	-0.4172	2.35079e-05	0.00025098	-0.449223	1.43e-05	0.000561228
aldehyde dehydrogenase 1 family member A3(ALDH1A3)	ALDH1A3	0.427993	5.76e-08	1.29e-06	0.56129	2.70253e-09	1.18174e-07	0.437505	2.53e-05	0.000889143		alcohol dehydrogenase 1C (class I), gamma polypeptide(ADH1C)	ADH1C	-0.461078	3.69e-09	1.14e-07	-0.300676	0.00291443	0.0128238	-0.378343	0.000328461	0.00664208
arachidonate 5-lipoxygenase activating protein(ALOX5AP)	ALOX5AP	0.41504	1.56e-07	3.01e-06	0.410448	3.27531e-05	0.000328574	0.387462	0.000228106	0.00501251		aldehyde dehydrogenase 1 family member A1(ALDH1A1)	ALDH1A1	-0.472417	1.34e-09	4.62e-08	-0.519842	5.70759e-08	1.54096e-06	-0.467453	5.69e-06	0.000271556
adenosine monophosphate deaminase 3(AMPD3)	AMPD3	0.32364	6.01e-05	0.000519367	0.546758	8.25595e-09	3.01805e-07	0.400436	0.000133284	0.00329617		aldehyde dehydrogenase 2 family (mitochondrial)(ALDH2)	ALDH2	-0.431795	4.27e-08	9.88e-07	-0.31924	0.00152273	0.00766312	-0.538287	9.02e-08	1.2e-05
angiopoietin 2(ANGPT2)	ANGPT2	0.532958	3.1e-12	1.99e-10	0.569947	1.35384e-09	6.5638e-08	0.407773	9.74e-05	0.00260957		aldehyde dehydrogenase 9 family member A1(ALDH9A1)	ALDH9A1	-0.508183	4.3e-11	2.08e-09	-0.409154	3.48738e-05	0.000345674	-0.350817	0.000927464	0.0143133
annexin A1(ANXA1)	ANXA1	0.686906	5.51e-22	3.43e-19	0.625027	9.99968e-12	9.98766e-10	0.508717	5.7e-07	4.82e-05		aldolase, fructose-bisphosphate B(ALDOB)	ALDOB	-0.425961	6.76e-08	1.47e-06	-0.442746	6.27431e-06	8.38318e-05	-0.480733	2.8e-06	0.000158057
amyloid beta precursor protein binding family A member 2(APBA2)	APBA2	0.462566	3.24e-09	1.01e-07	0.491297	3.72378e-07	7.79648e-06	0.390895	0.000198296	0.00449833		angiogenin(ANG)	ANG	-0.437289	2.74e-08	6.72e-07	-0.537433	1.64447e-08	5.44523e-07	-0.700254	6.21e-14	3.12e-10
amphiregulin(AREG)	AREG	0.368326	4.11e-06	5.23e-05	0.329424	0.00104773	0.0056826	0.430816	3.46e-05	0.00113193		annexin A4(ANXA4)	ANXA4	-0.428535	5.52e-08	1.24e-06	-0.533241	2.2264e-08	7.01622e-07	-0.484289	2.31e-06	0.000140619
ADP ribosylation factor like GTPase 4D(ARL4D)	ARL4D	0.503927	6.62e-11	3.07e-09	0.410172	3.31941e-05	0.000331723	0.510917	5e-07	4.32e-05		annexin A13(ANXA13)	ANXA13	-0.408149	2.61e-07	4.76e-06	-0.405375	4.18251e-05	0.0004047	-0.324171	0.00232738	0.0278427
Rho family GTPase 3(RND3)	RND3	0.495574	1.52e-10	6.63e-09	0.625713	9.34892e-12	9.44086e-10	0.464766	6.54e-06	0.000305953		apolipoprotein B mRNA editing enzyme catalytic subunit 1(APOBEC1)	APOBEC1	-0.352961	1.08e-05	0.000121375	-0.303867	0.00261428	0.0117985	-0.389885	0.000206671	0.00462573
AXL receptor tyrosine kinase(AXL)	AXL	0.697512	6.93e-23	5.47e-20	0.593901	1.79452e-10	1.20148e-08	0.52269	2.44e-07	2.49e-05		aquaporin 7(AQP7)	AQP7	-0.324936	5.59e-05	0.000488971	-0.358977	0.000328582	0.00226208	-0.323906	0.00234787	0.0280102
NK3 homeobox 2(NKX3-2)	NKX3-2	0.635194	4.29e-18	1.18e-15	0.415013	2.61941e-05	0.000274685	0.300642	0.00491396	0.0475952		ATP binding cassette subfamily C member 6(ABCC6)	ABCC6	-0.44349	1.65e-08	4.33e-07	-0.463535	1.97387e-06	3.20697e-05	-0.487367	1.95e-06	0.00012283
branched chain amino acid transaminase 1(BCAT1)	BCAT1	0.395099	6.71e-07	1.09e-05	0.445719	5.34253e-06	7.41464e-05	0.488202	1.86e-06	0.00011925		Rho GTPase activating protein 6(ARHGAP6)	ARHGAP6	-0.322153	6.53e-05	0.000555782	-0.518584	6.22244e-08	1.66035e-06	-0.470143	4.94e-06	0.000246368
brain derived neurotrophic factor(BDNF)	BDNF	0.356999	8.43e-06	9.84e-05	0.390399	8.41577e-05	0.000727297	0.346874	0.00106817	0.0159071		arrestin beta 1(ARRB1)	ARRB1	-0.419471	1.12e-07	2.27e-06	-0.550718	6.12198e-09	2.35574e-07	-0.623597	1.42e-10	1.53e-07
biglycan(BGN)	BGN	0.626549	1.63e-17	3.35e-15	0.499896	2.15473e-07	4.80295e-06	0.324084	0.00233409	0.0279009		arylsulfatase E (chondrodysplasia punctata 1)(ARSE)	ARSE	-0.367463	4.34e-06	5.49e-05	-0.61155	3.62849e-11	3.11368e-09	-0.371618	0.000426903	0.00807529
PR/SET domain 1(PRDM1)	PRDM1	0.434023	3.57e-08	8.42e-07	0.488898	4.32648e-07	8.91539e-06	0.383615	0.000266379	0.00562023		ATPase sarcoplasmic/endoplasmic reticulum Ca2+ transporting 3(ATP2A3)	ATP2A3	-0.599924	7.79e-16	1.16e-13	-0.601042	9.50904e-11	7.21188e-09	-0.57223	8.62e-09	2.2e-06
bone morphogenetic protein 1(BMP1)	BMP1	0.740648	5.41e-27	1.23e-23	0.796643	2.87246e-22	1.31257e-18	0.526159	1.96e-07	2.15e-05		ATPase copper transporting beta(ATP7B)	ATP7B	-0.347909	1.47e-05	0.000157962	-0.436721	8.65109e-06	0.000108305	-0.501128	8.91e-07	6.8e-05
complement C1r(C1R)	C1R	0.335487	3.07e-05	0.000293689	0.348596	0.000500224	0.00315715	0.415233	7.03e-05	0.00200541		alpha-2-glycoprotein 1, zinc-binding(AZGP1)	AZGP1	-0.44171	1.91e-08	4.93e-07	-0.47606	9.4713e-07	1.74161e-05	-0.370839	0.000439905	0.0082694
complement C5a receptor 1(C5AR1)	c5ar1	0.383156	1.54e-06	2.26e-05	0.440414	7.11023e-06	9.2433e-05	0.320912	0.00259036	0.0301869		transmembrane protein 50B(TMEM50B)	TMEM50B	-0.304365	0.000169238	0.00123961	-0.411467	3.11673e-05	0.000315435	-0.355976	0.000768824	0.0124577
formin like 1(FMNL1)	FMNL1	0.413669	1.73e-07	3.29e-06	0.532038	2.42694e-08	7.53134e-07	0.562252	1.77e-08	3.63e-06		carbonic anhydrase 8(CA8)	CA8	-0.460338	3.94e-09	1.21e-07	-0.518736	6.15761e-08	1.65027e-06	-0.440375	2.2e-05	0.00079479
caldesmon 1(CALD1)	CALD1	0.45755	5.02e-09	1.49e-07	0.383114	0.000116849	0.000952614	0.478176	3.22e-06	0.000176285		calcium voltage-gated channel subunit alpha1 D(CACNA1D)	CACNA1D	-0.326147	5.23e-05	0.000460868	-0.590729	2.36761e-10	1.47697e-08	-0.581588	4.3e-09	1.3e-06
calumenin(CALU)	CALU	0.554703	2.57e-13	2.23e-11	0.601642	9.00853e-11	6.88946e-09	0.368478	0.000481564	0.00882701		solute carrier family 25 member 20(SLC25A20)	SLC25A20	-0.517411	1.66e-11	8.81e-10	-0.455641	3.08978e-06	4.71017e-05	-0.431566	3.34e-05	0.0011063
caveolin 1(CAV1)	CAV1	0.500041	9.76e-11	4.38e-09	0.624951	1.00741e-11	1.00073e-09	0.627714	9.92e-11	1.15e-07		calpain 6(CAPN6)	CAPN6	-0.475342	1.03e-09	3.66e-08	-0.568265	1.5509e-09	7.36294e-08	-0.464688	6.57e-06	0.000306713
caveolin 2(CAV2)	CAV2	0.401114	4.37e-07	7.44e-06	0.530221	2.76255e-08	8.26413e-07	0.474598	3.9e-06	0.0002047		caudal type homeobox 2(CDX2)	CDX2	-0.538985	1.58e-12	1.09e-10	-0.415795	2.52031e-05	0.000266741	-0.307187	0.00401525	0.0410937
runt related transcription factor 2(RUNX2)	RUNX2	0.60325	4.9e-16	7.68e-14	0.515904	7.46947e-08	1.95318e-06	0.517612	3.33e-07	3.19e-05		CCAAT/enhancer binding protein alpha(CEBPA)	CEBPA	-0.372602	3.11e-06	4.1e-05	-0.424555	1.62476e-05	0.000182753	-0.35295	0.00085856	0.0135055
serpin family H member 1(SERPINH1)	SERPINH1	0.675912	4.31e-21	2.21e-18	0.803152	7.32183e-23	4.46094e-19	0.462462	7.37e-06	0.000333187		aldo-keto reductase family 1 member C4(AKR1C4)	AKR1C4	-0.378079	2.16e-06	3.02e-05	-0.549564	6.68195e-09	2.53387e-07	-0.394637	0.000169933	0.00397753
CD14 molecule(CD14)	CD14	0.306663	0.000150145	0.00112218	0.364237	0.0002641	0.00188858	0.353432	0.000843669	0.013306		chloride voltage-gated channel 5(CLCN5)	CLCN5	-0.321356	6.82e-05	0.000576933	-0.37582	0.000161076	0.00125229	-0.574815	7.13e-09	1.89e-06
CD80 molecule(CD80)	CD80	0.41971	1.1e-07	2.24e-06	0.537242	1.66738e-08	5.50116e-07	0.307505	0.00397566	0.0408966		cathepsin S(CTSS)	CTSS	-0.306834	0.000148802	0.00111335	-0.307557	0.00230214	0.0106771	-0.382365	0.000280028	0.00585903
CD44 molecule (Indian blood group)(CD44)	CD44	0.343684	1.9e-05	0.000195054	0.501964	1.88473e-07	4.2954e-06	0.367197	0.000505648	0.00914076		cytochrome b5 type A(CYB5A)	CYB5A	-0.460818	3.78e-09	1.16e-07	-0.522974	4.59708e-08	1.27893e-06	-0.489806	1.7e-06	0.000111401
CD70 molecule(CD70)	CD70	0.403255	3.74e-07	6.51e-06	0.5578	3.55116e-09	1.48192e-07	0.371681	0.000425879	0.00806097		cytochrome P450 family 3 subfamily A member 7(CYP3A7)	CYP3A7	-0.375101	2.64e-06	3.54e-05	-0.459582	2.47385e-06	3.89803e-05	-0.307299	0.00400128	0.0410482
cytidine deaminase(CDA)	CDA	0.527048	5.93e-12	3.5e-10	0.606812	5.62721e-11	4.57129e-09	0.40602	0.00010504	0.00275339		cytochrome P450 family 2 subfamily B member 6(CYP2B6)	cyp2b6	-0.320988	6.96e-05	0.000587058	-0.315036	0.00177025	0.00867004	-0.44736	1.57e-05	0.000605605
cadherin 2(CDH2)	CDH2	0.514302	2.29e-11	1.19e-09	0.646763	1.09187e-12	1.47831e-10	0.551632	3.7e-08	6.09e-06		cytochrome P450 family 2 subfamily B member 7, pseudogene(CYP2B7P)	CYP2B7P	-0.302658	0.000184861	0.00133311	-0.411681	3.08444e-05	0.000313034	-0.583441	3.74e-09	1.2e-06
cadherin 3(CDH3)	CDH3	0.562048	1.06e-13	9.8e-12	0.518292	6.3478e-08	1.68641e-06	0.332652	0.00175175	0.0228599		cytochrome P450 family 2 subfamily J member 2(CYP2J2)	CYP2J2	-0.321635	6.72e-05	0.000569536	-0.305404	0.00247994	0.0113264	-0.442852	1.96e-05	0.00072541
cadherin 11(CDH11)	CDH11	0.594068	1.74e-15	2.33e-13	0.494834	2.97879e-07	6.42814e-06	0.487546	1.93e-06	0.000121869		cytochrome P450 family 3 subfamily A member 5(CYP3A5)	cyp3a5	-0.349735	1.32e-05	0.000143747	-0.365342	0.00025213	0.00181864	-0.606697	5.96e-10	3.59e-07
cadherin 13(CDH13)	CDH13	0.464614	2.71e-09	8.57e-08	0.452713	3.63813e-06	5.41512e-05	0.349357	0.000977466	0.0148945		dopa decarboxylase(DDC)	DDC	-0.439882	2.22e-08	5.61e-07	-0.463539	1.9734e-06	3.20906e-05	-0.423545	4.84e-05	0.00148497
CCAAT/enhancer binding protein beta(CEBPB)	CEBPB	0.414448	1.63e-07	3.12e-06	0.565037	2.00855e-09	9.13241e-08	0.330526	0.0018825	0.0240258		discs large MAGUK scaffold protein 3(DLG3)	DLG3	-0.348251	1.44e-05	0.000155463	-0.510817	1.05216e-07	2.62007e-06	-0.372581	0.00041133	0.00786453
chimerin 1(CHN1)	CHN1	0.316848	8.73e-05	0.000707597	0.468393	1.48977e-06	2.55202e-05	0.481913	2.63e-06	0.000152487		endothelin 3(EDN3)	EDN3	-0.424912	7.34e-08	1.58e-06	-0.341752	0.000654836	0.00391915	-0.354523	0.000810781	0.0129704
adaptor related protein complex 2 mu 1 subunit(AP2M1)	AP2M1	0.634265	4.97e-18	1.32e-15	0.567303	1.67558e-09	7.85286e-08	0.50519	7.02e-07	5.71e-05		erythrocyte membrane protein band 4.1(EPB41)	EPB41	-0.413744	1.72e-07	3.28e-06	-0.367632	0.000228905	0.0016729	-0.474602	3.9e-06	0.000205011
calponin 2(CNN2)	CNN2	0.633497	5.6e-18	1.4e-15	0.641405	1.916e-12	2.38236e-10	0.337626	0.00147733	0.0202235		dematin actin binding protein(DMTN)	DMTN	-0.370511	3.56e-06	4.62e-05	-0.316363	0.00168847	0.00833878	-0.305825	0.00418926	0.0422723
calponin 3(CNN3)	CNN3	0.394993	6.76e-07	1.1e-05	0.459296	2.51425e-06	3.95827e-05	0.50437	7.37e-07	5.9e-05		epoxide hydrolase 2(EPHX2)	EPHX2	-0.526725	6.14e-12	3.59e-10	-0.614664	2.70872e-11	2.39179e-09	-0.376373	0.00035488	0.00703487
collagen type I alpha 1 chain(COL1A1)	COL1A1	0.71303	2.82e-24	3.62e-21	0.668805	9.56035e-14	1.92026e-11	0.527378	1.82e-07	2.05e-05		erb-b2 receptor tyrosine kinase 3(ERBB3)	ERBB3	-0.315661	9.31e-05	0.000747761	-0.453791	3.42639e-06	5.15029e-05	-0.605863	6.38e-10	3.7e-07
collagen type I alpha 2 chain(COL1A2)	COL1A2	0.689225	3.53e-22	2.5e-19	0.6764	3.9349e-14	9.34053e-12	0.501721	8.6e-07	6.67e-05		MDS1 and EVI1 complex locus(MECOM)	MECOM	-0.32572	5.35e-05	0.000471007	-0.477617	8.627e-07	1.60738e-05	-0.528499	1.69e-07	1.94e-05
collagen type IV alpha 1 chain(COL4A1)	COL4A1	0.491964	2.15e-10	8.98e-09	0.591405	2.23232e-10	1.41675e-08	0.328345	0.00202568	0.0253491		coagulation factor V(F5)	F5	-0.388939	1.03e-06	1.59e-05	-0.534854	1.98235e-08	6.3456e-07	-0.517025	3.46e-07	3.25e-05
collagen type IV alpha 2 chain(COL4A2)	COL4A2	0.530776	3.95e-12	2.47e-10	0.520745	5.36363e-08	1.45887e-06	0.385258	0.000249357	0.0053547		fatty acid amide hydrolase(FAAH)	FAAH	-0.30052	0.000206322	0.00146119	-0.434502	9.72226e-06	0.000119264	-0.506959	6.33e-07	5.26e-05
collagen type IV alpha 5 chain(COL4A5)	COL4A5	0.304771	0.000165709	0.00121854	0.366068	0.000244547	0.00177374	0.378353	0.000328333	0.00664395		fibroblast growth factor receptor 4(FGFR4)	fgfr4	-0.466068	2.38e-09	7.69e-08	-0.541734	1.19981e-08	4.10675e-07	-0.585936	3.09e-09	1.11e-06
collagen type V alpha 1 chain(COL5A1)	COL5A1	0.700687	3.66e-23	3.13e-20	0.706686	8.6383e-16	3.35938e-13	0.587445	2.75e-09	1.03e-06		fragile histidine triad(FHIT)	FHIT	-0.376248	2.44e-06	3.34e-05	-0.648714	8.8723e-13	1.22854e-10	-0.539506	8.32e-08	1.13e-05
collagen type V alpha 2 chain(COL5A2)	COL5A2	0.662325	4.86e-20	2.04e-17	0.731921	2.42705e-17	1.64302e-14	0.4761	3.6e-06	0.000192574		flavin containing monooxygenase 5(FMO5)	FMO5	-0.638255	2.65e-18	7.77e-16	-0.628397	7.17393e-12	7.62355e-10	-0.701992	5.07e-14	3.06e-10
collagen type VI alpha 1 chain(COL6A1)	COL6A1	0.589437	3.24e-15	4.11e-13	0.656182	3.95294e-13	6.2286e-11	0.520067	2.87e-07	2.81e-05		nuclear receptor subfamily 5 group A member 2(NR5A2)	NR5A2	-0.336986	2.81e-05	0.000272784	-0.400699	5.22166e-05	0.000487443	-0.441176	2.12e-05	0.000771249
collagen type VI alpha 2 chain(COL6A2)	COL6A2	0.61621	7.65e-17	1.42e-14	0.635374	3.5611e-12	4.01788e-10	0.553934	3.16e-08	5.41e-06		fucosyltransferase 4(FUT4)	FUT4	-0.368778	3.99e-06	5.1e-05	-0.326423	0.00117133	0.00620207	-0.354437	0.000813325	0.0129698
collagen type VI alpha 3 chain(COL6A3)	COL6A3	0.609723	1.96e-16	3.35e-14	0.723867	7.92109e-17	4.52443e-14	0.548573	4.55e-08	7.11e-06		solute carrier family 37 member 4(SLC37A4)	SLC37A4	-0.414696	1.6e-07	3.08e-06	-0.436363	8.81622e-06	0.000109995	-0.344125	0.0011775	0.0170964
collagen type VIII alpha 1 chain(COL8A1)	COL8A1	0.530365	4.13e-12	2.54e-10	0.64668	1.10154e-12	1.48044e-10	0.607055	5.78e-10	3.64e-07		GATA binding protein 6(GATA6)	GATA6	-0.572466	2.93e-14	2.99e-12	-0.440421	7.1073e-06	9.24606e-05	-0.602339	8.5e-10	4.27e-07
collagen type VIII alpha 2 chain(COL8A2)	COL8A2	0.604366	4.19e-16	6.67e-14	0.449777	4.27924e-06	6.21749e-05	0.516479	3.57e-07	3.3e-05		glycine amidinotransferase(GATM)	GATM	-0.394599	6.95e-07	1.12e-05	-0.627662	7.71556e-12	8.05857e-10	-0.494353	1.31e-06	9.2e-05
collagen type XI alpha 1 chain(COL11A1)	COL11A1	0.707427	9.17e-24	9.42e-21	0.730964	2.79966e-17	1.82758e-14	0.394578	0.000170349	0.00398419		glutamine--fructose-6-phosphate transaminase 1(GFPT1)	GFPT1	-0.323021	6.22e-05	0.000535047	-0.372421	0.000186591	0.00141222	-0.416899	6.52e-05	0.00188377
collagen type XII alpha 1 chain(COL12A1)	COL12A1	0.649044	4.62e-19	1.63e-16	0.62221	1.31586e-11	1.27932e-09	0.460437	8.17e-06	0.0003636		gamma-glutamyltransferase 7(GGT7)	GGT7	-0.453248	7.27e-09	2.08e-07	-0.4735	1.1031e-06	1.96898e-05	-0.321933	0.00250525	0.0294108
solute carrier family 31 member 2(SLC31A2)	SLC31A2	0.343596	1.91e-05	0.000195684	0.35332	0.000413886	0.00270275	0.50356	7.73e-07	6.1e-05		gap junction protein beta 1(GJB1)	GJB1	-0.52819	5.23e-12	3.14e-10	-0.548824	7.06652e-09	2.64676e-07	-0.523309	2.35e-07	2.42e-05
cellular retinoic acid binding protein 2(CRABP2)	CRABP2	0.546434	6.77e-13	5.29e-11	0.371915	0.000190687	0.00143668	0.45476	1.09e-05	0.000456349		GDP-mannose 4,6-dehydratase(GMDS)	GMDS	-0.471504	1.46e-09	4.97e-08	-0.419859	2.05898e-05	0.000223746	-0.622104	1.62e-10	1.58e-07
hyaluronan and proteoglycan link protein 1(HAPLN1)	HAPLN1	0.374524	2.74e-06	3.67e-05	0.303533	0.00264435	0.0119019	0.47762	3.32e-06	0.000180345		glycerol-3-phosphate dehydrogenase 1(GPD1)	GPD1	-0.323416	6.09e-05	0.000524764	-0.346895	0.000535163	0.00333278	-0.40766	9.79e-05	0.00262004
versican(VCAN)	VCAN	0.642964	1.25e-18	4.13e-16	0.659738	2.66849e-13	4.43406e-11	0.33577	0.00157481	0.0212399		glutamic--pyruvic transaminase(GPT)	GPT	-0.335814	3.01e-05	0.000288318	-0.346659	0.000540185	0.00335719	-0.539934	8.09e-08	1.12e-05
cystatin E/M(CST6)	CST6	0.577556	1.53e-14	1.67e-12	0.58493	3.89945e-10	2.27713e-08	0.548425	4.6e-08	7.15e-06		glutathione peroxidase 2(GPX2)	GPX2	-0.457339	5.11e-09	1.51e-07	-0.408825	3.54325e-05	0.000349695	-0.584805	3.37e-09	1.16e-06
cathepsin B(CTSB)	CTSB	0.443229	1.69e-08	4.4e-07	0.543767	1.03212e-08	3.60022e-07	0.36794	0.000491556	0.00894496		glutathione-disulfide reductase(GSR)	GSR	-0.334703	3.21e-05	0.000305461	-0.452409	3.70004e-06	5.49385e-05	-0.300942	0.00486915	0.0473435
cathepsin D(CTSD)	CTSD	0.427201	6.13e-08	1.36e-06	0.388301	9.25744e-05	0.000784821	0.56789	1.18e-08	2.72e-06		glutathione S-transferase alpha 1(GSTA1)	GSTA1	-0.412701	1.86e-07	3.52e-06	-0.527685	3.30581e-08	9.69882e-07	-0.31807	0.00284119	0.0321175
cathepsin L(CTSL)	ctsl	0.531791	3.53e-12	2.22e-10	0.588583	2.85093e-10	1.73698e-08	0.553384	3.28e-08	5.59e-06		glutathione S-transferase alpha 2(GSTA2)	GSTA2	-0.332334	3.68e-05	0.000343359	-0.369093	0.000215141	0.00158691	-0.342902	0.0012293	0.0176952
cathepsin V(CTSV)	CTSV	0.381452	1.72e-06	2.49e-05	0.493046	3.33564e-07	7.08941e-06	0.394691	0.000169553	0.00397173		glutathione S-transferase mu 4(GSTM4)	GSTM4	-0.400545	4.55e-07	7.71e-06	-0.505776	1.46928e-07	3.48319e-06	-0.499842	9.6e-07	7.15e-05
cathepsin Z(CTSZ)	CTSZ	0.554864	2.52e-13	2.2e-11	0.398483	5.79423e-05	0.000532464	0.384689	0.000255136	0.00546711		hyaluronan binding protein 2(HABP2)	HABP2	-0.387479	1.14e-06	1.73e-05	-0.439985	7.27463e-06	9.39687e-05	-0.431158	3.41e-05	0.00112014
cytochrome P450 family 24 subfamily A member 1(CYP24A1)	cyp24a1	0.349664	1.32e-05	0.00014421	0.424447	1.63367e-05	0.000183643	0.339282	0.001395	0.0193511		homogentisate 1,2-dioxygenase(HGD)	HGD	-0.421342	9.67e-08	2.01e-06	-0.386592	0.0001	0.000835377	-0.462906	7.2e-06	0.00032764
drebrin 1(DBN1)	DBN1	0.526984	5.97e-12	3.51e-10	0.420688	1.97516e-05	0.000216309	0.349232	0.000981878	0.0149391		forkhead box A2(FOXA2)	FOXA2	-0.493161	1.92e-10	8.08e-09	-0.478089	8.38589e-07	1.57208e-05	-0.419405	5.83e-05	0.00172711
DFNA5, deafness associated tumor suppressor(DFNA5)	DFNA5	0.53619	2.17e-12	1.46e-10	0.412678	2.93781e-05	0.000301331	0.479427	3.01e-06	0.000167176		forkhead box A3(FOXA3)	FOXA3	-0.459791	4.13e-09	1.26e-07	-0.442667	6.30114e-06	8.41288e-05	-0.501597	8.67e-07	6.69e-05
deiodinase, iodothyronine type II(DIO2)	DIO2	0.526397	6.36e-12	3.7e-10	0.389445	8.78905e-05	0.000754208	0.440034	2.24e-05	0.000804993		hepatocyte nuclear factor 4 alpha(HNF4A)	HNF4A	-0.507921	4.42e-11	2.13e-09	-0.513524	8.77432e-08	2.24304e-06	-0.608083	5.31e-10	3.49e-07
dihydropyrimidinase like 3(DPYSL3)	DPYSL3	0.509551	3.74e-11	1.83e-09	0.427849	1.3731e-05	0.000158443	0.53335	1.24e-07	1.51e-05		hepatocyte nuclear factor 4 gamma(HNF4G)	HNF4G	-0.419846	1.09e-07	2.22e-06	-0.484128	5.80994e-07	1.14433e-05	-0.603972	7.44e-10	3.87e-07
dystrophin related protein 2(DRP2)	DRP2	0.440713	2.07e-08	5.28e-07	0.361473	0.000296362	0.00208262	0.39448	0.00017104	0.00399724		ArfGAP with FG repeats 2(AGFG2)	AGFG2	-0.441401	1.96e-08	5.04e-07	-0.52372	4.36465e-08	1.21797e-06	-0.363693	0.000577286	0.010097
desmocollin 3(DSC3)	DSC3	0.318798	7.85e-05	0.000647091	0.335754	0.000825051	0.0047023	0.431079	3.42e-05	0.00112182		hydroxysteroid 17-beta dehydrogenase 2(HSD17B2)	HSD17B2	-0.366145	4.73e-06	5.92e-05	-0.414534	2.68203e-05	0.000279647	-0.56828	1.15e-08	2.71e-06
epiphycan(EPYC)	EPYC	0.594487	1.64e-15	2.22e-13	0.44519	5.49806e-06	7.60163e-05	0.3045	0.00436473	0.0435334		islet cell autoantigen 1(ICA1)	ICA1	-0.457917	4.86e-09	1.45e-07	-0.452354	3.71146e-06	5.50634e-05	-0.388466	0.00021899	0.00484039
dual specificity phosphatase 5(DUSP5)	DUSP5	0.400299	4.63e-07	7.81e-06	0.349197	0.000488381	0.00309201	0.408748	9.34e-05	0.00251503		inositol monophosphatase 2(IMPA2)	IMPA2	-0.467878	2.02e-09	6.7e-08	-0.600667	9.83564e-11	7.42876e-09	-0.424243	4.69e-05	0.00144733
dual specificity phosphatase 7(DUSP7)	DUSP7	0.542651	1.05e-12	7.61e-11	0.516371	7.23639e-08	1.89494e-06	0.482567	2.54e-06	0.000150609		pancreatic and duodenal homeobox 1(PDX1)	PDX1	-0.542394	1.08e-12	7.78e-11	-0.582751	4.69151e-10	2.64665e-08	-0.591024	2.09e-09	8.4e-07
endothelin receptor type A(EDNRA)	EDNRA	0.633978	5.2e-18	1.37e-15	0.532352	2.37298e-08	7.40159e-07	0.462924	7.19e-06	0.000327824		potassium voltage-gated channel subfamily Q member 1(KCNQ1)	KCNQ1	-0.391263	8.79e-07	1.37e-05	-0.45999	2.41721e-06	3.82195e-05	-0.488812	1.8e-06	0.000116252
early growth response 2(EGR2)	EGR2	0.311599	0.000115707	0.000899844	0.37396	0.000174608	0.00133479	0.333534	0.00169998	0.0223779		galectin 2(LGALS2)	LGALS2	-0.350046	1.29e-05	0.000141654	-0.412299	2.99267e-05	0.0003061	-0.319607	0.002703	0.0310794
ELK3, ETS transcription factor(ELK3)	ELK3	0.362429	5.99e-06	7.28e-05	0.653072	5.55081e-13	8.05221e-11	0.537354	9.58e-08	1.24e-05		galectin 4(LGALS4)	LGALS4	-0.39362	7.45e-07	1.19e-05	-0.437633	8.24385e-06	0.00010464	-0.514969	3.92e-07	3.53e-05
epithelial membrane protein 1(EMP1)	EMP1	0.426191	6.64e-08	1.45e-06	0.654497	4.75325e-13	7.18015e-11	0.437376	2.54e-05	0.000893545		lysozyme(LYZ)	LYZ	-0.427031	6.22e-08	1.37e-06	-0.556747	3.85363e-09	1.58641e-07	-0.627165	1.04e-10	1.16e-07
epithelial membrane protein 3(EMP3)	EMP3	0.630323	9.16e-18	2.02e-15	0.575646	8.49448e-10	4.48734e-08	0.408729	9.34e-05	0.00251481		monoamine oxidase A(MAOA)	MAOA	-0.427746	5.88e-08	1.31e-06	-0.409147	3.48859e-05	0.000345607	-0.395714	0.000162492	0.0038391
glutamyl aminopeptidase(ENPEP)	ENPEP	0.352782	1.09e-05	0.000122383	0.388271	9.27008e-05	0.000785165	0.302965	0.0045764	0.0450929		methionine adenosyltransferase 2A(MAT2A)	MAT2A	-0.399209	5.01e-07	8.34e-06	-0.363535	0.000271966	0.0019365	-0.481588	2.68e-06	0.000154034
EPH receptor B2(EPHB2)	EPHB2	0.371507	3.34e-06	4.37e-05	0.409513	3.4272e-05	0.000340818	0.426351	4.26e-05	0.00133347		matrilin 2(MATN2)	MATN2	-0.457118	5.21e-09	1.53e-07	-0.356812	0.000359105	0.00242921	-0.435207	2.82e-05	0.000962184
syntaxin 2(STX2)	STX2	0.352563	1.11e-05	0.000123837	0.487661	4.67227e-07	9.54187e-06	0.325082	0.0022583	0.0273196		secretoglobin family 2A member 1(SCGB2A1)	SCGB2A1	-0.336271	2.93e-05	0.000282489	-0.483095	6.18934e-07	1.20993e-05	-0.445561	1.72e-05	0.000652916
epiregulin(EREG)	EREG	0.436779	2.86e-08	6.96e-07	0.433959	1.0003e-05	0.000122053	0.45141	1.29e-05	0.000518463		nuclear receptor subfamily 3 group C member 2(NR3C2)	NR3C2	-0.54397	8.99e-13	6.84e-11	-0.573807	9.88289e-10	5.05993e-08	-0.652014	1.05e-11	1.97e-08
coagulation factor II thrombin receptor(F2R)	F2R	0.303923	0.000173158	0.00126291	0.354078	0.000401368	0.00264177	0.383215	0.000270676	0.00568307		v-myc avian myelocytomatosis viral oncogene neuroblastoma derived homolog(MYCN)	MYCN	-0.327215	4.92e-05	0.000439144	-0.432139	1.1e-05	0.000131582	-0.399123	0.000140879	0.00343056
fibroblast activation protein alpha(FAP)	FAP	0.687967	4.49e-22	2.98e-19	0.701493	1.71995e-15	6.04564e-13	0.599636	1.06e-09	5.06e-07		myosin IA(MYO1A)	MYO1A	-0.5292	4.69e-12	2.87e-10	-0.476327	9.32109e-07	1.71745e-05	-0.551853	3.64e-08	6.04e-06
fibulin 2(FBLN2)	FBLN2	0.441684	1.92e-08	4.93e-07	0.442514	6.35308e-06	8.45135e-05	0.405595	0.000106978	0.00278243		myosin VIIB(MYO7B)	MYO7B	-0.433264	3.79e-08	8.88e-07	-0.35084	0.000457328	0.00293506	-0.475646	3.69e-06	0.000195933
fibrillin 1(FBN1)	FBN1	0.47646	9.29e-10	3.34e-08	0.544371	9.86771e-09	3.48863e-07	0.444022	1.85e-05	0.000698332		NIMA related kinase 3(NEK3)	NEK3	-0.360426	6.8e-06	8.15e-05	-0.327563	0.0011229	0.0060048	-0.476323	3.56e-06	0.000190962
EGF containing fibulin like extracellular matrix protein 1(EFEMP1)	EFEMP1	0.303877	0.000173578	0.00126553	0.329634	0.00103952	0.00564143	0.451008	1.31e-05	0.000524011		ornithine carbamoyltransferase(OTC)	OTC	-0.521209	1.11e-11	6.15e-10	-0.539194	1.44606e-08	4.85865e-07	-0.327763	0.00206555	0.0256988
Fc fragment of IgE receptor Ig(FCER1G)	FCER1G	0.394129	7.19e-07	1.15e-05	0.407373	3.80034e-05	0.000372054	0.38466	0.000255437	0.00546969		phosphodiesterase 8A(PDE8A)	PDE8A	-0.408799	2.49e-07	4.56e-06	-0.373451	0.000178484	0.0013593	-0.496672	1.15e-06	8.35e-05
Fc fragment of IgG receptor IIa(FCGR2A)	FCGR2A	0.407038	2.84e-07	5.12e-06	0.506193	1.42955e-07	3.40226e-06	0.384219	0.000260007	0.0055322		ATPase phospholipid transporting 8B1(ATP8B1)	ATP8B1	-0.40442	3.44e-07	6.07e-06	-0.43723	8.42125e-06	0.000106301	-0.450781	1.33e-05	0.000527849
Fc fragment of IgG receptor IIIa(FCGR3A)	FCGR3A	0.463841	2.9e-09	9.14e-08	0.517316	6.78548e-08	1.79227e-06	0.365025	0.000549033	0.00973259		6-phosphofructo-2-kinase/fructose-2,6-biphosphatase 2(PFKFB2)	PFKFB2	-0.329853	4.24e-05	0.000387411	-0.312341	0.00194756	0.00935544	-0.404048	0.000114315	0.00293282
FYVE, RhoGEF and PH domain containing 1(FGD1)	FGD1	0.452168	7.97e-09	2.26e-07	0.638662	2.54429e-12	3.03951e-10	0.523313	2.35e-07	2.43e-05		progastricsin(PGC)	PGC	-0.319925	7.38e-05	0.000615533	-0.339797	0.000706422	0.00415443	-0.421643	5.27e-05	0.00159594
fibroblast growth factor 1(FGF1)	FGF1	0.632669	6.37e-18	1.52e-15	0.50741	1.31938e-07	3.18989e-06	0.536647	1e-07	1.27e-05		phosphorylase kinase regulatory subunit alpha 2(PHKA2)	PHKA2	-0.438179	2.55e-08	6.35e-07	-0.460056	2.40815e-06	3.81092e-05	-0.450428	1.35e-05	0.000533636
forkhead box C1(FOXC1)	FOXC1	0.399334	4.96e-07	8.28e-06	0.31216	0.00196	0.00940039	0.326578	0.0021488	0.0263864		polymeric immunoglobulin receptor(PIGR)	PIGR	-0.332534	3.64e-05	0.000340058	-0.437962	8.10103e-06	0.000103113	-0.442714	1.97e-05	0.000729375
filamin A(FLNA)	FLNA	0.595651	1.4e-15	1.96e-13	0.531167	2.58252e-08	7.88035e-07	0.568231	1.15e-08	2.7e-06		phosphatidylinositol-4-phosphate 3-kinase catalytic subunit type 2 beta(PIK3C2B)	PIK3C2B	-0.417832	1.27e-07	2.52e-06	-0.410478	3.27041e-05	0.000328262	-0.372565	0.000411571	0.00786415
fms related tyrosine kinase 1(FLT1)	FLT1	0.305974	0.000155642	0.00115486	0.387425	9.63119e-05	0.000809746	0.303633	0.00448319	0.0443774		phospholipase C beta 4(PLCB4)	PLCB4	-0.413508	1.75e-07	3.33e-06	-0.454523	3.28922e-06	4.98097e-05	-0.54745	4.91e-08	7.52e-06
fibronectin 1(FN1)	FN1	0.737319	1.2e-26	2.46e-23	0.787157	1.93134e-21	7.0602e-18	0.693034	1.43e-13	6.15e-10		phospholipase D1(PLD1)	PLD1	-0.377067	2.31e-06	3.2e-05	-0.381204	0.000127189	0.00102412	-0.354484	0.000811957	0.0129617
formyl peptide receptor 3(FPR3)	FPR3	0.312693	0.000109144	0.000855606	0.433152	1.04339e-05	0.000125882	0.450446	1.35e-05	0.000533858		protein phosphatase, Mg2+/Mn2+ dependent 1B(PPM1B)	PPM1B	-0.323948	5.91e-05	0.000511627	-0.583895	4.25807e-10	2.44745e-08	-0.363291	0.000586078	0.0102152
frizzled class receptor 2(FZD2)	FZD2	0.30683	0.000148832	0.00111318	0.331129	0.000982891	0.00540634	0.300717	0.00490271	0.047532		protein phosphatase 2 regulatory subunit B'alpha(PPP2R5A)	PPP2R5A	-0.585311	5.6e-15	6.61e-13	-0.494717	3.00093e-07	6.45306e-06	-0.37975	0.000310706	0.00636842
beta-1,4-N-acetyl-galactosaminyltransferase 1(B4GALNT1)	B4GALNT1	0.571967	3.12e-14	3.17e-12	0.563158	2.33198e-09	1.03961e-07	0.493881	1.35e-06	9.36e-05		protein kinase AMP-activated non-catalytic subunit beta 1(PRKAB1)	PRKAB1	-0.411415	2.05e-07	3.83e-06	-0.318033	0.00159036	0.00794226	-0.394868	0.000168313	0.00395804
polypeptide N-acetylgalactosaminyltransferase 2(GALNT2)	GALNT2	0.344934	1.76e-05	0.000183793	0.368185	0.000223601	0.00164004	0.377429	0.000340482	0.00682118		protein tyrosine phosphatase, receptor type N2(PTPRN2)	PTPRN2	-0.487629	3.26e-10	1.3e-08	-0.649124	8.49204e-13	1.18487e-10	-0.396295	0.000158602	0.0037738
glyceraldehyde-3-phosphate dehydrogenase(GAPDH)	GAPDH	0.363238	5.69e-06	6.97e-05	0.515166	7.85313e-08	2.03602e-06	0.515815	3.72e-07	3.39e-05		ATP binding cassette subfamily D member 3(ABCD3)	ABCD3	-0.412696	1.86e-07	3.52e-06	-0.501989	1.88174e-07	4.29394e-06	-0.415705	6.88e-05	0.00197133
growth arrest specific 1(GAS1)	GAS1	0.537563	1.86e-12	1.28e-10	0.642056	1.79043e-12	2.2726e-10	0.556985	2.56e-08	4.76e-06		RAB4A, member RAS oncogene family(RAB4A)	RAB4A	-0.487333	3.36e-10	1.34e-08	-0.451006	3.99891e-06	5.87084e-05	-0.344878	0.00114656	0.016752
gap junction protein alpha 1(GJA1)	GJA1	0.410704	2.16e-07	4.01e-06	0.609496	4.39267e-11	3.66617e-09	0.48446	2.29e-06	0.000139867		RAP1 GTPase activating protein(RAP1GAP)	RAP1GAP	-0.382452	1.61e-06	2.35e-05	-0.5576	3.60682e-09	1.50172e-07	-0.454022	1.13e-05	0.000467036
gap junction protein beta 2(GJB2)	GJB2	0.688005	4.46e-22	3.05e-19	0.705326	1.03611e-15	3.94543e-13	0.364961	0.000550359	0.00975036		ribonuclease A family member 4(RNASE4)	RNASE4	-0.471262	1.49e-09	5.07e-08	-0.549586	6.67083e-09	2.53491e-07	-0.52321	2.36e-07	2.43e-05
gap junction protein beta 3(GJB3)	GJB3	0.387907	1.11e-06	1.69e-05	0.44481	5.61258e-06	7.72491e-05	0.454639	1.1e-05	0.000457215		RAR related orphan receptor C(RORC)	rorc	-0.396917	5.9e-07	9.69e-06	-0.50154	1.93733e-07	4.39881e-06	-0.368721	0.00047712	0.0087829
gap junction protein beta 5(GJB5)	GJB5	0.354672	9.74e-06	0.000111356	0.436645	8.68589e-06	0.000108666	0.404801	0.000110687	0.0028641		acyl-CoA synthetase medium-chain family member 3(ACSM3)	acsm3	-0.461763	3.48e-09	1.08e-07	-0.475663	9.69828e-07	1.77088e-05	-0.58721	2.8e-09	1.03e-06
GLI family zinc finger 3(GLI3)	GLI3	0.520736	1.17e-11	6.4e-10	0.548625	7.17335e-09	2.6758e-07	0.443009	1.94e-05	0.000723461		selenoprotein P(SELENOP)	SELENOP	-0.39719	5.79e-07	9.54e-06	-0.46862	1.47014e-06	2.52787e-05	-0.330529	0.0018823	0.0240334
G protein subunit alpha 15(GNA15)	GNA15	0.521406	1.09e-11	6.07e-10	0.593474	1.86311e-10	1.22938e-08	0.370944	0.000438132	0.00825149		solute carrier family 1 member 1(SLC1A1)	SLC1A1	-0.351792	1.16e-05	0.000129196	-0.315043	0.00176985	0.0086704	-0.503844	7.6e-07	6.02e-05
G protein subunit alpha i2(GNAI2)	GNAI2	0.589624	3.16e-15	4.03e-13	0.532215	2.39629e-08	7.46157e-07	0.41025	8.75e-05	0.00239219		solute carrier family 5 member 1(SLC5A1)	SLC5A1	-0.441919	1.88e-08	4.85e-07	-0.377456	0.000149986	0.0011781	-0.504793	7.19e-07	5.79e-05
glypican 1(GPC1)	GPC1	0.440251	2.15e-08	5.47e-07	0.458279	2.66329e-06	4.1571e-05	0.460744	8.04e-06	0.000359012		solute carrier family 9 member A3(SLC9A3)	SLC9A3	-0.312205	0.000112026	0.0008732	-0.422693	1.78547e-05	0.000197787	-0.352372	0.000876757	0.013706
G protein-coupled receptor 1(GPR1)	gpr1	0.573159	2.68e-14	2.78e-12	0.678271	3.14935e-14	7.67517e-12	0.48492	2.23e-06	0.000136922		Spi-B transcription factor(SPIB)	spib	-0.359353	7.28e-06	8.67e-05	-0.314685	0.0017925	0.00876023	-0.374317	0.00038453	0.00748011
glutathione peroxidase 7(GPX7)	GPX7	0.486205	3.74e-10	1.45e-08	0.439571	7.43702e-06	9.57281e-05	0.494177	1.33e-06	9.25e-05		serine peptidase inhibitor, Kazal type 1(SPINK1)	SPINK1	-0.36473	5.18e-06	6.41e-05	-0.521207	5.19518e-08	1.42152e-06	-0.565693	1.38e-08	3.11e-06
hyaluronan synthase 2(HAS2)	HAS2	0.41567	1.49e-07	2.89e-06	0.615679	2.46064e-11	2.20469e-09	0.519519	2.97e-07	2.9e-05		somatostatin receptor 1(SSTR1)	SSTR1	-0.441273	1.98e-08	5.07e-07	-0.526733	3.53514e-08	1.02727e-06	-0.301074	0.00484949	0.0472286
HIC ZBTB transcriptional repressor 1(HIC1)	HIC1	0.333344	3.47e-05	0.000326994	0.332528	0.000932492	0.00517428	0.378165	0.00033077	0.00666644		transcription elongation factor A3(TCEA3)	TCEA3	-0.463442	3e-09	9.44e-08	-0.637821	2.77368e-12	3.24983e-10	-0.552384	3.51e-08	5.88e-06
H2.0 like homeobox(HLX)	HLX	0.47157	1.45e-09	4.95e-08	0.507202	1.33755e-07	3.22529e-06	0.401366	0.00012814	0.00319778		HNF1 homeobox A(HNF1A)	HNF1A	-0.469815	1.7e-09	5.73e-08	-0.460915	2.29315e-06	3.64789e-05	-0.508287	5.85e-07	4.93e-05
high mobility group box 3(HMGB3)	HMGB3	0.392803	7.89e-07	1.25e-05	0.303771	0.00262297	0.0118318	0.373876	0.000391191	0.00756578		trefoil factor 1(TFF1)	tff1	-0.318162	8.12e-05	0.000666959	-0.464426	1.87522e-06	3.08786e-05	-0.4498	1.39e-05	0.000546172
homeobox D8(HOXD8)	HOXD8	0.320677	7.08e-05	0.00059572	0.341595	0.00065884	0.00393796	0.387268	0.000229905	0.00503737		thyroid hormone receptor, alpha(THRA)	THRA	-0.306144	0.000154273	0.00114718	-0.442261	6.44019e-06	8.52998e-05	-0.400773	0.000131399	0.00326292
histamine receptor H1(HRH1)	HRH1	0.50592	5.41e-11	2.59e-09	0.544245	9.96079e-09	3.50797e-07	0.313331	0.00330825	0.0356095		tetraspanin 8(TSPAN8)	TSPAN8	-0.378256	2.14e-06	2.99e-05	-0.375076	0.000166368	0.00128415	-0.564173	1.54e-08	3.25e-06
protein arginine methyltransferase 1(PRMT1)	PRMT1	0.345634	1.69e-05	0.000177245	0.344338	0.000591904	0.0036135	0.325313	0.00224104	0.0271435		transmembrane protease, serine 2(TMPRSS2)	TMPRSS2	-0.3585	7.68e-06	9.1e-05	-0.34879	0.000496379	0.00313505	-0.551245	3.8e-08	6.19e-06
5-hydroxytryptamine receptor 7(HTR7)	HTR7	0.319911	7.38e-05	0.000615501	0.530483	2.71149e-08	8.17831e-07	0.517057	3.45e-07	3.25e-05		tumor protein D52(TPD52)	TPD52	-0.461749	3.48e-09	1.08e-07	-0.449205	4.41614e-06	6.38594e-05	-0.553306	3.3e-08	5.59e-06
tenascin C(TNC)	TNC	0.415806	1.48e-07	2.87e-06	0.52962	2.88314e-08	8.58273e-07	0.582471	4.03e-09	1.24e-06		villin 1(VIL1)	VIL1	-0.425516	7e-08	1.52e-06	-0.425889	1.518e-05	0.000172657	-0.319951	0.00267294	0.0308513
integrin binding sialoprotein(IBSP)	IBSP	0.535187	2.42e-12	1.61e-10	0.457781	2.73937e-06	4.25044e-05	0.469348	5.15e-06	0.000253944		vasoactive intestinal peptide receptor 1(VIPR1)	VIPR1	-0.483604	4.78e-10	1.81e-08	-0.596253	1.45833e-10	1.00967e-08	-0.453711	1.15e-05	0.000473068
insulin like growth factor 1 receptor(IGF1R)	IGF1R	0.334925	3.17e-05	0.000302406	0.353202	0.000415849	0.0027117	0.369082	0.000470589	0.00872121		zinc finger protein 33A(ZNF33A)	ZNF33A	-0.469453	1.76e-09	5.91e-08	-0.532417	2.36191e-08	7.37964e-07	-0.369713	0.000459343	0.00855484
insulin like growth factor binding protein 3(IGFBP3)	IGFBP3	0.597312	1.12e-15	1.59e-13	0.422532	1.80001e-05	0.000198915	0.46071	8.06e-06	0.000359104		zinc finger protein 33B(ZNF33B)	ZNF33B	-0.386315	1.24e-06	1.86e-05	-0.418435	2.21079e-05	0.000237699	-0.35868	0.000695948	0.011588
insulin like growth factor binding protein 6(IGFBP6)	IGFBP6	0.33591	3e-05	0.00028711	0.421234	1.92172e-05	0.000211216	0.440465	2.2e-05	0.000793261		ring finger protein 103(RNF103)	RNF103	-0.399489	4.91e-07	8.21e-06	-0.518663	6.18863e-08	1.65616e-06	-0.439692	2.28e-05	0.000815354
cysteine rich angiogenic inducer 61(CYR61)	CYR61	0.357446	8.2e-06	9.61e-05	0.597566	1.29795e-10	9.19533e-09	0.493495	1.38e-06	9.53e-05		frizzled class receptor 5(FZD5)	FZD5	-0.401973	4.11e-07	7.04e-06	-0.450721	4.06235e-06	5.94489e-05	-0.40597	0.000105268	0.00275459
interleukin 1 receptor accessory protein(IL1RAP)	IL1RAP	0.521373	1.09e-11	6.08e-10	0.585369	3.75614e-10	2.21467e-08	0.49236	1.47e-06	9.97e-05		phosphatidylinositol-4-phosphate 5-kinase type 1 beta(PIP5K1B)	PIP5K1B	-0.583793	6.84e-15	7.84e-13	-0.58332	4.47078e-10	2.55365e-08	-0.621461	1.71e-10	1.62e-07
interleukin 11(IL11)	IL11	0.503831	6.68e-11	3.09e-09	0.631598	5.21404e-12	5.63918e-10	0.514472	4.04e-07	3.6e-05		phospholipase A2 group X(PLA2G10)	PLA2G10	-0.378184	2.15e-06	3e-05	-0.463347	1.99532e-06	3.23033e-05	-0.584257	3.52e-09	1.18e-06
inhibin beta A subunit(INHBA)	INHBA	0.555313	2.39e-13	2.1e-11	0.738019	9.63158e-18	7.33525e-15	0.407987	9.65e-05	0.00259013		nuclear receptor subfamily 0 group B member 2(NR0B2)	NR0B2	-0.522097	1.01e-11	5.72e-10	-0.474673	1.02879e-06	1.86181e-05	-0.555009	2.93e-08	5.3e-06
immunoglobulin superfamily containing leucine rich repeat(ISLR)	ISLR	0.643616	1.12e-18	3.77e-16	0.379037	0.000139946	0.00111118	0.381393	0.000291098	0.00603623		glyceronephosphate O-acyltransferase(GNPAT)	GNPAT	-0.443794	1.61e-08	4.23e-07	-0.317729	0.00160784	0.00800764	-0.504701	7.23e-07	5.8e-05
integrin subunit alpha 3(ITGA3)	ITGA3	0.447954	1.14e-08	3.13e-07	0.556267	3.99977e-09	1.63552e-07	0.554501	3.04e-08	5.36e-06		PPFIA binding protein 2(PPFIBP2)	PPFIBP2	-0.541378	1.21e-12	8.62e-11	-0.563907	2.19739e-09	9.86829e-08	-0.598355	1.17e-09	5.52e-07
integrin subunit alpha 5(ITGA5)	ITGA5	0.615355	8.67e-17	1.58e-14	0.747829	2.06072e-18	1.88329e-15	0.605451	6.6e-10	3.69e-07		solute carrier family 43 member 1(SLC43A1)	SLC43A1	-0.388064	1.1e-06	1.68e-05	-0.575546	8.56523e-10	4.49871e-08	-0.457273	9.6e-06	0.000415971
involucrin(IVL)	IVL	0.416701	1.38e-07	2.71e-06	0.507967	1.27163e-07	3.08669e-06	0.402979	0.000119648	0.00303099		potassium two pore domain channel subfamily K member 5(KCNK5)	KCNK5	-0.35321	1.07e-05	0.000119922	-0.382754	0.000118739	0.000966301	-0.433705	3.03e-05	0.00102337
jagged 2(JAG2)	JAG2	0.353578	1.04e-05	0.000117564	0.349188	0.000488566	0.00309211	0.478123	3.23e-06	0.000176466		solute carrier family 4 member 4(SLC4A4)	SLC4A4	-0.371464	3.35e-06	4.38e-05	-0.516435	7.20516e-08	1.88947e-06	-0.518527	3.15e-07	3.05e-05
anosmin 1(ANOS1)	ANOS1	0.547066	6.3e-13	4.95e-11	0.457655	2.75882e-06	4.26974e-05	0.418631	6.04e-05	0.00176721		polypeptide N-acetylgalactosaminyltransferase 4(GALNT4)	GALNT4	-0.414837	1.59e-07	3.05e-06	-0.437615	8.25137e-06	0.000104662	-0.513452	4.29e-07	3.78e-05
kinesin family member 3C(KIF3C)	KIF3C	0.441083	2.01e-08	5.15e-07	0.442172	6.47081e-06	8.56433e-05	0.468898	5.27e-06	0.000257492		myomesin 1(MYOM1)	MYOM1	-0.309702	0.000127961	0.000977371	-0.398459	5.80055e-05	0.000532509	-0.515932	3.69e-07	3.39e-05
karyopherin subunit alpha 2(KPNA2)	KPNA2	0.305241	0.000161707	0.00119339	0.367625	0.000228976	0.00167275	0.380627	0.000300092	0.00618447		TNF receptor superfamily member 11a(TNFRSF11A)	TNFRSF11A	-0.422695	8.71e-08	1.84e-06	-0.393993	7.13739e-05	0.000631142	-0.617452	2.42e-10	2.03e-07
keratin 5(KRT5)	KRT5	0.454004	6.81e-09	1.97e-07	0.502018	1.87816e-07	4.29113e-06	0.468991	5.25e-06	0.000257069		succinate-CoA ligase GDP-forming beta subunit(SUCLG2)	SUCLG2	-0.349604	1.33e-05	0.000144507	-0.508041	1.26545e-07	3.07579e-06	-0.412083	8.07e-05	0.00224049
keratin 6A(KRT6A)	KRT6A	0.568837	4.61e-14	4.58e-12	0.609877	4.24016e-11	3.55512e-09	0.445256	1.74e-05	0.000661007		carboxylesterase 2(CES2)	CES2	-0.424094	7.82e-08	1.67e-06	-0.345532	0.000564747	0.00348026	-0.480226	2.88e-06	0.000161274
keratin 13(KRT13)	KRT13	0.338946	2.51e-05	0.000247255	0.351296	0.000449034	0.00289504	0.377705	0.000336808	0.00676554		selenium binding protein 1(SELENBP1)	SELENBP1	-0.500956	8.91e-11	4.05e-09	-0.560135	2.95916e-09	1.26373e-07	-0.454663	1.09e-05	0.000457292
keratin 14(KRT14)	KRT14	0.482513	5.3e-10	1.99e-08	0.396141	6.46214e-05	0.000582709	0.536164	1.04e-07	1.28e-05		kalirin, RhoGEF kinase(KALRN)	KALRN	-0.400152	4.68e-07	7.88e-06	-0.417103	2.36212e-05	0.000252042	-0.562789	1.7e-08	3.54e-06
keratin 16(KRT16)	KRT16	0.543889	9.08e-13	6.88e-11	0.555121	4.36999e-09	1.75164e-07	0.481738	2.65e-06	0.000153071		huntingtin interacting protein 1 related(HIP1R)	HIP1R	-0.414555	1.62e-07	3.1e-06	-0.35205	0.00043564	0.00282262	-0.300116	0.00499339	0.0480407
keratin 17(KRT17)	krt17	0.569928	4.03e-14	4.01e-12	0.433127	1.0448e-05	0.000125969	0.583456	3.74e-09	1.21e-06		transmembrane 4 L six family member 5(TM4SF5)	TM4SF5	-0.421321	9.69e-08	2.01e-06	-0.488442	4.45086e-07	9.1305e-06	-0.492269	1.48e-06	0.000100039
keratin 81(KRT81)	KRT81	0.366089	4.74e-06	5.94e-05	0.460295	2.37555e-06	3.76586e-05	0.446507	1.64e-05	0.000627399		microtubule associated protein 7(MAP7)	MAP7	-0.340593	2.28e-05	0.000227617	-0.344844	0.00058025	0.00355066	-0.360607	0.000647923	0.0109946
L1 cell adhesion molecule(L1CAM)	L1CAM	0.321915	6.61e-05	0.000562213	0.341611	0.000658424	0.00393805	0.564885	1.47e-08	3.2e-06		RALBP1 associated Eps domain containing 2(REPS2)	REPS2	-0.355244	9.4e-06	0.000108212	-0.440504	7.076e-06	9.21847e-05	-0.536434	1.02e-07	1.28e-05
laminin subunit alpha 4(LAMA4)	LAMA4	0.631544	7.59e-18	1.77e-15	0.634036	4.07872e-12	4.51823e-10	0.507313	6.2e-07	5.18e-05		LARGE xylosyl- and glucuronyltransferase 1(LARGE1)	LARGE1	-0.349744	1.32e-05	0.000143738	-0.49577	2.80675e-07	6.1001e-06	-0.482039	2.61e-06	0.000152022
laminin subunit beta 1(LAMB1)	LAMB1	0.486232	3.73e-10	1.45e-08	0.594498	1.70278e-10	1.15701e-08	0.564341	1.52e-08	3.24e-06		kinesin family member 3B(KIF3B)	KIF3B	-0.320833	7.02e-05	0.000591369	-0.332438	0.000935637	0.00518544	-0.325011	0.00226358	0.0273506
laminin subunit gamma 2(LAMC2)	LAMC2	0.512467	2.77e-11	1.4e-09	0.681479	2.14134e-14	5.43603e-12	0.579742	4.94e-09	1.43e-06		family with sequence similarity 189 member A2(FAM189A2)	FAM189A2	-0.637212	3.13e-18	8.79e-16	-0.482196	6.53882e-07	1.26607e-05	-0.427195	4.09e-05	0.0012881
galectin 1(LGALS1)	LGALS1	0.723279	3.02e-25	5.64e-22	0.717198	2.04463e-16	9.58249e-14	0.617301	2.45e-10	2e-07		eukaryotic translation initiation factor 2 alpha kinase 3(EIF2AK3)	EIF2AK3	-0.402468	3.96e-07	6.82e-06	-0.412018	3.03414e-05	0.000309821	-0.393353	0.000179212	0.00413697
LIM domain kinase 1(LIMK1)	LIMK1	0.614152	1.03e-16	1.85e-14	0.614899	2.64912e-11	2.35052e-09	0.565609	1.39e-08	3.11e-06		one cut homeobox 2(ONECUT2)	onecut2	-0.327314	4.89e-05	0.000437284	-0.329163	0.00105799	0.00572634	-0.371147	0.000434727	0.00820272
LLGL1, scribble cell polarity complex component(LLGL1)	LLGL1	0.369606	3.78e-06	4.87e-05	0.3165	0.0016802	0.00830466	0.345559	0.00111928	0.0164409		mitochondrial translation release factor 1(MTRF1)	MTRF1	-0.316072	9.1e-05	0.000733343	-0.300967	0.00288581	0.0127285	-0.413223	7.68e-05	0.00214883
lysyl oxidase(LOX)	LOX	0.594493	1.64e-15	2.23e-13	0.702218	1.56379e-15	5.60451e-13	0.530598	1.48e-07	1.73e-05		Ral GEF with PH domain and SH3 binding motif 1(RALGPS1)	RALGPS1	-0.549109	4.97e-13	4.08e-11	-0.519887	5.68996e-08	1.53848e-06	-0.447457	1.56e-05	0.00060349
lysyl oxidase like 1(LOXL1)	LOXL1	0.657451	1.13e-19	4.44e-17	0.573975	9.74786e-10	5.00482e-08	0.523972	2.25e-07	2.37e-05		transmembrane protein 63A(TMEM63A)	TMEM63A	-0.392179	8.24e-07	1.31e-05	-0.535256	1.9256e-08	6.24045e-07	-0.529198	1.62e-07	1.88e-05
lysyl oxidase like 2(LOXL2)	LOXL2	0.685579	7.09e-22	4.04e-19	0.753505	8.17302e-19	9.33666e-16	0.53722	9.67e-08	1.24e-05		KIAA0513(KIAA0513)	KIAA0513	-0.358475	7.69e-06	9.1e-05	-0.364053	0.000266141	0.00190169	-0.516535	3.56e-07	3.31e-05
latent transforming growth factor beta binding protein 1(LTBP1)	LTBP1	0.409385	2.39e-07	4.4e-06	0.409982	3.35019e-05	0.000334069	0.340931	0.00131718	0.0184926		C2 calcium dependent domain containing 5(C2CD5)	C2CD5	-0.486927	3.49e-10	1.38e-08	-0.390702	8.30029e-05	0.000719017	-0.318562	0.00279633	0.0317412
latent transforming growth factor beta binding protein 2(LTBP2)	LTBP2	0.516031	1.91e-11	1.01e-09	0.382313	0.000121086	0.000981468	0.569152	1.08e-08	2.6e-06		FERM, ARH/RhoGEF and pleckstrin domain protein 2(FARP2)	FARP2	-0.378262	2.14e-06	2.99e-05	-0.455138	3.17811e-06	4.82871e-05	-0.572775	8.29e-09	2.14e-06
MAF bZIP transcription factor(MAF)	MAF	0.489623	2.7e-10	1.09e-08	0.470138	1.34512e-06	2.34153e-05	0.34265	0.00124022	0.0177761		oxysterol binding protein like 2(OSBPL2)	OSBPL2	-0.344273	1.83e-05	0.000190035	-0.43205	1.10512e-05	0.00013185	-0.452421	1.22e-05	0.000498393
mutated in colorectal cancers(MCC)	MCC	0.368251	4.13e-06	5.25e-05	0.505554	1.49092e-07	3.52082e-06	0.389302	0.000211653	0.00471972		potassium voltage-gated channel subfamily E regulatory subunit 3(KCNE3)	KCNE3	-0.459606	4.2e-09	1.28e-07	-0.460968	2.28634e-06	3.6434e-05	-0.65802	5.82e-12	1.25e-08
carbohydrate sulfotransferase 6(CHST6)	CHST6	0.41963	1.1e-07	2.25e-06	0.567452	1.65562e-09	7.79935e-08	0.452579	1.21e-05	0.000495138		target of myb1 like 1 membrane trafficking protein(TOM1L1)	TOM1L1	-0.350437	1.26e-05	0.000138763	-0.327636	0.00111983	0.00599012	-0.400003	0.000135747	0.00333519
minichromosome maintenance complex component 2(MCM2)	MCM2	0.344432	1.81e-05	0.000188712	0.35793	0.000343025	0.00234561	0.324708	0.00228641	0.0275383		USH1 protein network component harmonin(USH1C)	USH1C	-0.382764	1.58e-06	2.31e-05	-0.394054	7.11744e-05	0.000630293	-0.593714	1.69e-09	7.4e-07
MyoD family inhibitor(MDFI)	MDFI	0.452926	7.47e-09	2.13e-07	0.525322	3.90294e-08	1.1164e-06	0.498097	1.06e-06	7.79e-05		tripartite motif containing 10(TRIM10)	TRIM10	-0.380583	1.83e-06	2.62e-05	-0.344239	0.000594199	0.00362146	-0.41619	6.73e-05	0.00193853
MET proto-oncogene, receptor tyrosine kinase(MET)	MET	0.339676	2.4e-05	0.000238608	0.37365	0.000176961	0.00134939	0.345562	0.00111914	0.016447		enamelin(ENAM)	ENAM	-0.304865	0.0001649	0.00121433	-0.493633	3.21425e-07	6.84733e-06	-0.309462	0.00373913	0.0390628
microfibrillar associated protein 2(MFAP2)	MFAP2	0.700694	3.65e-23	3.26e-20	0.653199	5.47429e-13	8.00472e-11	0.587076	2.83e-09	1.03e-06		adhesion G protein-coupled receptor G2(ADGRG2)	ADGRG2	-0.362648	5.91e-06	7.21e-05	-0.333108	0.00091227	0.00508678	-0.338322	0.00144221	0.0198598
milk fat globule-EGF factor 8 protein(MFGE8)	MFGE8	0.585016	5.82e-15	6.79e-13	0.533739	2.14812e-08	6.78124e-07	0.49988	9.57e-07	7.15e-05		solute carrier family 25 member 15(SLC25A15)	SLC25A15	-0.322513	6.4e-05	0.000547795	-0.461407	2.22975e-06	3.57503e-05	-0.330028	0.00191438	0.0243297
melanotransferrin(MELTF)	MELTF	0.433509	3.72e-08	8.75e-07	0.436527	8.73989e-06	0.000109267	0.431106	3.42e-05	0.00112164		zinc finger protein 443(ZNF443)	ZNF443	-0.364585	5.22e-06	6.45e-05	-0.354124	0.00040062	0.0026378	-0.338235	0.00144654	0.0199013
membrane metalloendopeptidase(MME)	MME	0.36752	4.33e-06	5.47e-05	0.565406	1.95038e-09	8.95707e-08	0.425425	4.44e-05	0.00138404		ATPase phospholipid transporting 8A1(ATP8A1)	ATP8A1	-0.458689	4.55e-09	1.36e-07	-0.480244	7.36227e-07	1.41056e-05	-0.364253	0.000565256	0.00994423
matrix metallopeptidase 2(MMP2)	MMP2	0.560106	1.35e-13	1.22e-11	0.637342	2.91328e-12	3.34899e-10	0.554428	3.05e-08	5.32e-06		unc-13 homolog B(UNC13B)	UNC13B	-0.414065	1.68e-07	3.21e-06	-0.410327	3.29454e-05	0.000329779	-0.401962	0.000124939	0.00313606
matrix metallopeptidase 9(MMP9)	MMP9	0.474374	1.12e-09	3.94e-08	0.340237	0.000694504	0.0041015	0.334505	0.00164458	0.0218777		anterior gradient 2, protein disulphide isomerase family member(AGR2)	AGR2	-0.418491	1.2e-07	2.42e-06	-0.420318	2.01215e-05	0.000219701	-0.494228	1.32e-06	9.24e-05
matrix metallopeptidase 11(MMP11)	MMP11	0.675826	4.38e-21	2.19e-18	0.497629	2.49254e-07	5.4758e-06	0.380751	0.000298612	0.00616661		transforming acidic coiled-coil containing protein 2(TACC2)	TACC2	-0.436943	2.82e-08	6.89e-07	-0.551784	5.64453e-09	2.19512e-07	-0.578851	5.29e-09	1.46e-06
matrix metallopeptidase 13(MMP13)	MMP13	0.450157	9.45e-09	2.64e-07	0.549608	6.65966e-09	2.53594e-07	0.491984	1.5e-06	0.00010098		IQ motif containing GTPase activating protein 2(IQGAP2)	IQGAP2	-0.52161	1.06e-11	5.98e-10	-0.594465	1.70766e-10	1.15602e-08	-0.665883	2.64e-12	6.64e-09
matrix metallopeptidase 14(MMP14)	MMP14	0.82456	6.13e-38	4.19e-34	0.819951	1.67665e-24	1.53229e-20	0.642411	2.61e-11	4.63e-08		StAR related lipid transfer domain containing 10(STARD10)	STARD10	-0.346242	1.63e-05	0.00017168	-0.577343	7.38109e-10	3.95635e-08	-0.482028	2.61e-06	0.000151822
MN1 proto-oncogene, transcriptional regulator(MN1)	MN1	0.509395	3.8e-11	1.86e-09	0.428843	1.30471e-05	0.000151701	0.419171	5.89e-05	0.00173675		PPARG coactivator 1 alpha(PPARGC1A)	PPARGC1A	-0.456309	5.59e-09	1.64e-07	-0.359934	0.000315861	0.00218935	-0.354398	0.000814507	0.0129818
moesin(MSN)	MSN	0.494618	1.66e-10	7.18e-09	0.660898	2.34469e-13	4.04304e-11	0.509277	5.52e-07	4.69e-05		solute carrier family 27 member 2(SLC27A2)	SLC27A2	-0.411783	2e-07	3.75e-06	-0.341048	0.000672985	0.00399637	-0.379487	0.000313961	0.00641336
MYB proto-oncogene like 1(MYBL1)	MYBL1	0.362345	6.03e-06	7.3e-05	0.364531	0.000260866	0.00187132	0.385982	0.000242181	0.00523413		WW domain containing E3 ubiquitin protein ligase 2(WWP2)	WWP2	-0.496528	1.38e-10	6.07e-09	-0.324038	0.00127886	0.00665574	-0.481457	2.69e-06	0.000153964
myosin heavy chain 10(MYH10)	MYH10	0.320578	7.12e-05	0.000598496	0.522873	4.62943e-08	1.28207e-06	0.323141	0.00240776	0.028544		polypeptide N-acetylgalactosaminyltransferase 6(GALNT6)	GALNT6	-0.348128	1.45e-05	0.000156295	-0.333603	0.00089534	0.00501687	-0.385993	0.000242076	0.00523561
myosin VA(MYO5A)	MYO5A	0.319035	7.75e-05	0.000640047	0.534497	2.03412e-08	6.48859e-07	0.544196	6.1e-08	9.03e-06		cytoplasmic polyadenylation element binding protein 3(CPEB3)	cpeb3	-0.37832	2.13e-06	2.98e-05	-0.658992	2.89891e-13	4.68905e-11	-0.457806	9.34e-06	0.000407249
NGFI-A binding protein 2(NAB2)	nab2	0.418039	1.25e-07	2.49e-06	0.371474	0.000194336	0.00145637	0.401415	0.000127875	0.0031938		pleckstrin homology domain containing A6(PLEKHA6)	PLEKHA6	-0.436023	3.04e-08	7.36e-07	-0.368744	0.000218353	0.0016093	-0.464351	6.68e-06	0.000310674
neutrophil cytosolic factor 2(NCF2)	NCF2	0.472958	1.28e-09	4.41e-08	0.514939	7.97443e-08	2.05871e-06	0.537555	9.46e-08	1.22e-05		aldo-keto reductase family 7 member A3(AKR7A3)	AKR7A3	-0.466141	2.36e-09	7.65e-08	-0.558884	3.26353e-09	1.37762e-07	-0.513775	4.21e-07	3.74e-05
nidogen 1(NID1)	NID1	0.343991	1.86e-05	0.000192574	0.476385	9.28889e-07	1.71324e-05	0.395836	0.000161669	0.00382566		tetratricopeptide repeat domain 39A(TTC39A)	TTC39A	-0.403704	3.62e-07	6.35e-06	-0.423834	1.68529e-05	0.000188633	-0.47589	3.64e-06	0.000194065
notch 3(NOTCH3)	NOTCH3	0.583154	7.43e-15	8.43e-13	0.442386	6.397e-06	8.49124e-05	0.363643	0.00057836	0.0101099		phospholipase C eta 1(PLCH1)	PLCH1	-0.343979	1.86e-05	0.00019262	-0.403084	4.66492e-05	0.000443628	-0.464176	6.74e-06	0.000313012
5'-nucleotidase ecto(NT5E)	NT5E	0.454281	6.65e-09	1.93e-07	0.628996	6.75998e-12	7.22567e-10	0.453452	1.16e-05	0.000478582		pyridoxal dependent decarboxylase domain containing 1(PDXDC1)	PDXDC1	-0.443513	1.65e-08	4.32e-07	-0.383354	0.000115607	0.000943753	-0.593496	1.72e-09	7.42e-07
purinergic receptor P2Y2(P2RY2)	P2RY2	0.360634	6.71e-06	8.06e-05	0.502846	1.77978e-07	4.09707e-06	0.380294	0.000304078	0.00625809		kinesin family member 21B(KIF21B)	KIF21B	-0.331085	3.95e-05	0.000364765	-0.336179	0.0008118	0.0046369	-0.319373	0.00272367	0.0311981
pyrimidinergic receptor P2Y6(P2RY6)	P2RY6	0.542951	1.01e-12	7.46e-11	0.469628	1.38597e-06	2.4012e-05	0.439415	2.31e-05	0.000823296		collagen beta(1-O)galactosyltransferase 2(COLGALT2)	colgalt2	-0.406043	3.05e-07	5.45e-06	-0.3627	0.000281612	0.00199431	-0.399964	0.000135971	0.00333798
serpin family E member 1(SERPINE1)	SERPINE1	0.431389	4.41e-08	1.02e-06	0.669767	8.55591e-14	1.79753e-11	0.564385	1.52e-08	3.25e-06		glycerol-3-phosphate dehydrogenase 1-like(GPD1L)	GPD1L	-0.343117	1.96e-05	0.000200436	-0.517107	6.88282e-08	1.81274e-06	-0.403982	0.000114636	0.00293607
protocadherin gamma subfamily C, 3(PCDHGC3)	PCDHGC3	0.454028	6.8e-09	1.97e-07	0.339556	0.000713032	0.00418254	0.363954	0.000571647	0.0100216		lipin 1(LPIN1)	LPIN1	-0.347345	1.52e-05	0.000162576	-0.483282	6.11907e-07	1.19748e-05	-0.443644	1.88e-05	0.000704195
protocadherin 7(PCDH7)	PCDH7	0.533756	2.84e-12	1.85e-10	0.495419	2.87004e-07	6.22285e-06	0.33795	0.0014609	0.0200531		vacuolar protein sorting 13 homolog A(VPS13A)	VPS13A	-0.305322	0.000161028	0.0011888	-0.414081	2.74235e-05	0.000284961	-0.314889	0.0031476	0.0344331
procollagen C-endopeptidase enhancer(PCOLCE)	PCOLCE	0.512477	2.77e-11	1.4e-09	0.545953	8.76896e-09	3.16757e-07	0.588755	2.49e-09	9.51e-07		SEL1L family member 3(SEL1L3)	SEL1L3	-0.432916	3.9e-08	9.11e-07	-0.407865	3.71133e-05	0.000364317	-0.307853	0.00393261	0.0405783
platelet derived growth factor subunit B(PDGFB)	PDGFB	0.450383	9.27e-09	2.59e-07	0.511104	1.03213e-07	2.58074e-06	0.324427	0.00230777	0.0277512		PH domain and leucine rich repeat protein phosphatase 1(PHLPP1)	PHLPP1	-0.491918	2.16e-10	9.01e-09	-0.43642	8.78938e-06	0.00010981	-0.310066	0.00366875	0.0384741
platelet derived growth factor receptor like(PDGFRL)	PDGFRL	0.370582	3.55e-06	4.61e-05	0.403871	4.49367e-05	0.000430478	0.433887	3e-05	0.00101693		cordon-bleu WH2 repeat protein(COBL)	COBL	-0.414869	1.58e-07	3.05e-06	-0.393144	7.42198e-05	0.000653778	-0.419102	5.91e-05	0.00174045
prefoldin subunit 1(PFDN1)	PFDN1	0.373067	3.02e-06	4e-05	0.354434	0.000395618	0.00261334	0.359068	0.000686026	0.0114671		MCF.2 cell line derived transforming sequence like(MCF2L)	MCF2L	-0.39205	8.32e-07	1.32e-05	-0.474613	1.0325e-06	1.86115e-05	-0.334551	0.00164199	0.0218529
cyclin dependent kinase 14(CDK14)	CDK14	0.429205	5.24e-08	1.18e-06	0.504696	1.57725e-07	3.69603e-06	0.373163	0.000402163	0.00772353		tripartite motif containing 2(TRIM2)	TRIM2	-0.476003	9.69e-10	3.47e-08	-0.433805	1.0084e-05	0.000122877	-0.495329	1.24e-06	8.85e-05
phosphoglycerate mutase 1(PGAM1)	PGAM1	0.535526	2.33e-12	1.55e-10	0.570442	1.3006e-09	6.35624e-08	0.350793	0.000928275	0.0143112		neural precursor cell expressed, developmentally down-regulated 4-like, E3 ubiquitin protein ligase(NEDD4L)	NEDD4L	-0.403302	3.73e-07	6.49e-06	-0.371686	0.000192575	0.00144732	-0.429545	3.67e-05	0.00118282
serpin family B member 9(SERPINB9)	SERPINB9	0.346855	1.57e-05	0.000166587	0.494052	3.13023e-07	6.68392e-06	0.369861	0.000456743	0.00852746		protein phosphatase 1 regulatory subunit 13B(PPP1R13B)	PPP1R13B	-0.479225	7.2e-10	2.64e-08	-0.320968	0.00143041	0.0072929	-0.469414	5.13e-06	0.000253476
pyruvate kinase, muscle(PKM)	PKM	0.50972	3.68e-11	1.81e-09	0.605068	6.60123e-11	5.24597e-09	0.455125	1.07e-05	0.000450574		adenosylhomocysteinase like 2(AHCYL2)	AHCYL2	-0.427347	6.06e-08	1.34e-06	-0.413598	2.8083e-05	0.000290493	-0.471964	4.49e-06	0.000228703
phospholipase A2 group V(PLA2G5)	PLA2G5	0.367278	4.4e-06	5.55e-05	0.307588	0.00229971	0.010674	0.427327	4.07e-05	0.00128165		tetraspanin 12(TSPAN12)	TSPAN12	-0.505524	5.64e-11	2.67e-09	-0.46661	1.6527e-06	2.78672e-05	-0.516714	3.52e-07	3.28e-05
plasminogen activator, tissue type(PLAT)	PLAT	0.438225	2.54e-08	6.34e-07	0.341606	0.000658568	0.00393762	0.470591	4.83e-06	0.000241821		dimethylarginine dimethylaminohydrolase 1(DDAH1)	DDAH1	-0.355327	9.35e-06	0.000107778	-0.375789	0.000161297	0.00125348	-0.451077	1.31e-05	0.000523605
procollagen-lysine,2-oxoglutarate 5-dioxygenase 1(PLOD1)	PLOD1	0.629489	1.04e-17	2.23e-15	0.69296	5.16776e-15	1.60095e-12	0.502863	8.05e-07	6.33e-05		kelch domain containing 2(KLHDC2)	KLHDC2	-0.406449	2.96e-07	5.31e-06	-0.392912	7.50147e-05	0.000658559	-0.400497	0.000132941	0.00329307
procollagen-lysine,2-oxoglutarate 5-dioxygenase 2(PLOD2)	PLOD2	0.61036	1.79e-16	3.09e-14	0.705146	1.06118e-15	3.95841e-13	0.324295	0.00231791	0.0278287		methyltransferase like 7A(METTL7A)	METTL7A	-0.431095	4.51e-08	1.04e-06	-0.592181	2.08631e-10	1.33334e-08	-0.427778	3.99e-05	0.00126324
plastin 3(PLS3)	PLS3	0.597129	1.14e-15	1.62e-13	0.609355	4.45061e-11	3.69765e-09	0.466141	6.09e-06	0.000287128		family with sequence similarity 149 member A(FAM149A)	fam149a	-0.370305	3.61e-06	4.68e-05	-0.457063	2.85253e-06	4.39988e-05	-0.384578	0.000256279	0.00547994
plexin A1(PLXNA1)	plxna1	0.661099	6.01e-20	2.47e-17	0.584728	3.96697e-10	2.30185e-08	0.598249	1.18e-09	5.48e-07		transmembrane protein 98(TMEM98)	TMEM98	-0.36209	6.12e-06	7.4e-05	-0.419776	2.06757e-05	0.000224413	-0.407165	0.0001	0.00265314
phorbol-12-myristate-13-acetate-induced protein 1(PMAIP1)	PMAIP1	0.49699	1.32e-10	5.81e-09	0.536454	1.76571e-08	5.75287e-07	0.529128	1.63e-07	1.88e-05		intraflagellar transport 172(IFT172)	IFT172	-0.330128	4.17e-05	0.000382262	-0.471723	1.22533e-06	2.16392e-05	-0.467224	5.76e-06	0.00027395
paired related homeobox 1(PRRX1)	PRRX1	0.629385	1.06e-17	2.24e-15	0.659633	2.69981e-13	4.44568e-11	0.507717	6.05e-07	5.07e-05		3-hydroxyisobutyryl-CoA hydrolase(HIBCH)	HIBCH	-0.488246	3.08e-10	1.24e-08	-0.543892	1.02257e-08	3.58055e-07	-0.45594	1.03e-05	0.000437355
peroxisome proliferator activated receptor delta(PPARD)	PPARD	0.468526	1.91e-09	6.38e-08	0.472503	1.17021e-06	2.0766e-05	0.334975	0.00161832	0.0216429		protein tyrosine phosphatase, non-receptor type 18(PTPN18)	PTPN18	-0.429533	5.1e-08	1.16e-06	-0.553825	4.82825e-09	1.91019e-07	-0.592768	1.82e-09	7.63e-07
protein phosphatase with EF-hand domain 1(PPEF1)	PPEF1	0.633455	5.64e-18	1.39e-15	0.63617	3.28403e-12	3.72829e-10	0.316079	0.00302971	0.0335324		cyclin and CBS domain divalent metal cation transport mediator 3(CNNM3)	CNNM3	-0.520522	1.19e-11	6.51e-10	-0.578501	6.70322e-10	3.65736e-08	-0.309764	0.00370378	0.0387875
periplakin(PPL)	PPL	0.364488	5.26e-06	6.48e-05	0.385879	0.000103257	0.0008571	0.4135	7.58e-05	0.00213068		SH3 and SYLF domain containing 1(SH3YL1)	SH3YL1	-0.378448	2.11e-06	2.97e-05	-0.311484	0.00200718	0.0095689	-0.378942	0.000320791	0.00653518
protein kinase (cAMP-dependent, catalytic) inhibitor alpha(PKIA)	PKIA	0.397129	5.81e-07	9.57e-06	0.328924	0.00106743	0.00576723	0.341482	0.00129204	0.0182929		G protein-coupled receptor 160(GPR160)	gpr160	-0.421102	9.85e-08	2.04e-06	-0.522241	4.8367e-08	1.3294e-06	-0.354534	0.00081046	0.0129721
protein kinase D1(PRKD1)	PRKD1	0.426392	6.53e-08	1.43e-06	0.468432	1.48636e-06	2.55096e-05	0.352375	0.00087666	0.0137187		inositol polyphosphate-5-phosphatase J(INPP5J)	INPP5J	-0.427963	5.78e-08	1.29e-06	-0.584962	3.88874e-10	2.27815e-08	-0.334647	0.00163661	0.0217908
kallikrein related peptidase 6(KLK6)	KLK6	0.464795	2.66e-09	8.45e-08	0.399519	5.51952e-05	0.000511851	0.317624	0.00288254	0.0323546		TOX high mobility group box family member 3(TOX3)	TOX3	-0.439942	2.21e-08	5.59e-07	-0.428502	1.32779e-05	0.000154091	-0.59396	1.66e-09	7.36e-07
HtrA serine peptidase 1(HTRA1)	HTRA1	0.624357	2.28e-17	4.54e-15	0.607856	5.11161e-11	4.18968e-09	0.579015	5.22e-09	1.46e-06		transmembrane protein 97(TMEM97)	TMEM97	-0.377585	2.24e-06	3.11e-05	-0.521034	5.2576e-08	1.43645e-06	-0.407312	9.94e-05	0.00264099
proteasome 26S subunit, non-ATPase 2(PSMD2)	PSMD2	0.542682	1.04e-12	7.61e-11	0.554843	4.46478e-09	1.78182e-07	0.504198	7.45e-07	5.93e-05		small G protein signaling modulator 3(SGSM3)	SGSM3	-0.362524	5.96e-06	7.25e-05	-0.448363	4.6249e-06	6.59392e-05	-0.458284	9.12e-06	0.0003998
parathyroid hormone like hormone(PTHLH)	PTHLH	0.610971	1.64e-16	2.85e-14	0.717527	1.9526e-16	9.392e-14	0.481826	2.64e-06	0.000152626		chromosome 11 open reading frame 54(C11orf54)	C11orf54	-0.353373	1.06e-05	0.000118857	-0.569899	1.35906e-09	6.57165e-08	-0.476716	3.48e-06	0.000187977
protein tyrosine kinase 7 (inactive)(PTK7)	PTK7	0.711748	3.7e-24	4.22e-21	0.672826	5.99516e-14	1.32024e-11	0.468137	5.49e-06	0.000265377		homeodomain interacting protein kinase 2(HIPK2)	HIPK2	-0.41991	1.08e-07	2.21e-06	-0.583813	4.28767e-10	2.45674e-08	-0.463652	6.93e-06	0.000319129
protein tyrosine phosphatase, non-receptor type 14(PTPN14)	PTPN14	0.337986	2.65e-05	0.000260165	0.52529	3.9117e-08	1.11716e-06	0.459849	8.42e-06	0.000373029		syntaxin binding protein 6(STXBP6)	STXBP6	-0.427837	5.83e-08	1.3e-06	-0.571099	1.23297e-09	6.09088e-08	-0.497012	1.13e-06	8.21e-05
phosphorylase, glycogen, liver(PYGL)	PYGL	0.602113	5.75e-16	8.8e-14	0.53905	1.46137e-08	4.90109e-07	0.44249	1.99e-05	0.000734596		B-cell linker(BLNK)	BLNK	-0.591676	2.4e-15	3.16e-13	-0.680324	2.46162e-14	6.08021e-12	-0.594894	1.54e-09	7.05e-07
ras-related C3 botulinum toxin substrate 3 (rho family, small GTP binding protein Rac3)(RAC3)	RAC3	0.522356	9.81e-12	5.58e-10	0.355068	0.000385572	0.00255622	0.440425	2.2e-05	0.000793822		transient receptor potential cation channel subfamily M member 5(TRPM5)	TRPM5	-0.458938	4.45e-09	1.34e-07	-0.381028	0.000128185	0.00103123	-0.350699	0.000931423	0.0143377
RAP2B, member of RAS oncogene family(RAP2B)	RAP2B	0.580436	1.06e-14	1.17e-12	0.307022	0.00234526	0.0108249	0.352287	0.000879465	0.0137341		NPC1 like intracellular cholesterol transporter 1(NPC1L1)	NPC1L1	-0.315169	9.56e-05	0.000764274	-0.397398	6.09515e-05	0.000553713	-0.448455	1.49e-05	0.000580581
radixin(RDX)	RDX	0.350958	1.22e-05	0.000134929	0.403793	4.51021e-05	0.000431611	0.537619	9.42e-08	1.23e-05		APOBEC1 complementation factor(A1CF)	A1CF	-0.494281	1.72e-10	7.38e-09	-0.492767	3.39494e-07	7.19868e-06	-0.452199	1.24e-05	0.000500554
RecQ like helicase(RECQL)	RECQL	0.403087	3.79e-07	6.58e-06	0.512672	9.29207e-08	2.3589e-06	0.365166	0.000546116	0.00969228		solute carrier family 40 member 1(SLC40A1)	SLC40A1	-0.451218	8.64e-09	2.43e-07	-0.442156	6.47637e-06	8.56549e-05	-0.584407	3.48e-09	1.18e-06
replication factor C subunit 2(RFC2)	RFC2	0.326541	5.11e-05	0.000453527	0.450667	4.07441e-06	5.95776e-05	0.50269	8.13e-07	6.37e-05		par-6 family cell polarity regulator alpha(PARD6A)	PARD6A	-0.341336	2.18e-05	0.000219685	-0.499743	2.17606e-07	4.84459e-06	-0.333218	0.00171834	0.0225506
regulator of G-protein signaling 4(RGS4)	RGS4	0.359852	7.05e-06	8.43e-05	0.440681	7.00945e-06	9.15133e-05	0.483087	2.46e-06	0.000148125		phosphodiesterase 11A(PDE11A)	PDE11A	-0.334901	3.18e-05	0.00030254	-0.402624	4.76773e-05	0.000452229	-0.492567	1.45e-06	9.88e-05
regulator of G-protein signaling 16(RGS16)	RGS16	0.375621	2.55e-06	3.45e-05	0.370906	0.000199123	0.00148554	0.441789	2.06e-05	0.000752477		vacuolar protein sorting 36 homolog(VPS36)	VPS36	-0.366803	4.53e-06	5.69e-05	-0.389012	8.96363e-05	0.000765237	-0.440127	2.23e-05	0.000802357
S100 calcium binding protein A2(S100A2)	S100A2	0.484086	4.57e-10	1.74e-08	0.555336	4.29824e-09	1.73429e-07	0.676122	9.11e-13	2.75e-09		crystallin lambda 1(CRYL1)	CRYL1	-0.444198	1.56e-08	4.15e-07	-0.466213	1.69119e-06	2.84638e-05	-0.527183	1.84e-07	2.06e-05
S100 calcium binding protein A3(S100A3)	S100A3	0.437711	2.65e-08	6.52e-07	0.458036	2.7001e-06	4.20737e-05	0.500914	9.02e-07	6.84e-05		plasmolipin(PLLP)	PLLP	-0.327982	4.71e-05	0.000424265	-0.424806	1.60413e-05	0.000181325	-0.351402	0.000908086	0.0140791
S100 calcium binding protein A9(S100A9)	S100A9	0.405739	3.12e-07	5.56e-06	0.455106	3.18367e-06	4.83315e-05	0.392994	0.000181892	0.00418282		Sep (O-phosphoserine) tRNA:Sec (selenocysteine) tRNA synthase(SEPSECS)	SEPSECS	-0.50541	5.7e-11	2.68e-09	-0.461688	2.19427e-06	3.52742e-05	-0.506784	6.39e-07	5.3e-05
mitogen-activated protein kinase 12(MAPK12)	MAPK12	0.400929	4.43e-07	7.54e-06	0.440453	7.0951e-06	9.23677e-05	0.423178	4.92e-05	0.00150837		alpha-1,4-N-acetylglucosaminyltransferase(A4GNT)	A4GNT	-0.404784	3.35e-07	5.93e-06	-0.360355	0.000310415	0.00216143	-0.517201	3.42e-07	3.23e-05
C-type lectin domain family 11 member A(CLEC11A)	CLEC11A	0.533869	2.81e-12	1.83e-10	0.517308	6.78932e-08	1.7907e-06	0.368128	0.000488039	0.0089186		phospholipase C epsilon 1(PLCE1)	PLCE1	-0.340474	2.29e-05	0.000229006	-0.331161	0.000981734	0.00540161	-0.441064	2.13e-05	0.000774481
C-C motif chemokine ligand 11(CCL11)	CCL11	0.332164	3.72e-05	0.000346397	0.433268	1.03711e-05	0.000125621	0.301521	0.00478365	0.046723		zinc finger protein 44(ZNF44)	ZNF44	-0.413771	1.72e-07	3.28e-06	-0.387278	9.69532e-05	0.000813268	-0.317655	0.00287965	0.0323463
C-C motif chemokine ligand 13(CCL13)	CCL13	0.394669	6.92e-07	1.12e-05	0.530631	2.68315e-08	8.1062e-07	0.56031	2.03e-08	4.05e-06		cadherin related family member 5(CDHR5)	CDHR5	-0.313761	0.000103079	0.000815539	-0.393707	7.23215e-05	0.000638595	-0.415902	6.82e-05	0.00195977
semaphorin 3F(SEMA3F)	SEMA3F	0.418714	1.18e-07	2.38e-06	0.343579	0.00060976	0.00369781	0.374625	0.000379954	0.0074198		family with sequence similarity 3 member B(FAM3B)	FAM3B	-0.327109	4.95e-05	0.000441388	-0.419835	2.0614e-05	0.000223875	-0.414076	7.39e-05	0.0020928
secreted frizzled related protein 2(SFRP2)	SFRP2	0.542136	1.11e-12	7.96e-11	0.535024	1.95813e-08	6.32344e-07	0.461087	7.9e-06	0.000353292		potassium two pore domain channel subfamily K member 10(KCNK10)	KCNK10	-0.64365	1.12e-18	3.82e-16	-0.431686	1.12622e-05	0.000133842	-0.401326	0.000128357	0.00320053
solute carrier family 2 member 1(SLC2A1)	SLC2A1	0.470606	1.58e-09	5.36e-08	0.545125	9.32885e-09	3.32384e-07	0.352537	0.000871523	0.0136667		family with sequence similarity 134 member B(FAM134B)	fam134b	-0.536283	2.15e-12	1.45e-10	-0.532143	2.40872e-08	7.48752e-07	-0.632721	6.34e-11	8.32e-08
solute carrier family 2 member 3(SLC2A3)	SLC2A3	0.459367	4.29e-09	1.3e-07	0.691604	6.13384e-15	1.86857e-12	0.489546	1.72e-06	0.000112546		RNA binding motif protein 47(RBM47)	RBM47	-0.421079	9.87e-08	2.04e-06	-0.511118	1.03116e-07	2.58186e-06	-0.37508	0.000373282	0.00733699
solute carrier family 2 member 5(SLC2A5)	slc2a5	0.408816	2.49e-07	4.56e-06	0.324454	0.00125947	0.00657541	0.379552	0.000313152	0.00640549		erythrocyte membrane protein band 4.1 like 4B(EPB41L4B)	EPB41L4B	-0.425019	7.27e-08	1.57e-06	-0.394615	6.9353e-05	0.000617455	-0.481179	2.74e-06	0.000155138
solute carrier family 11 member 1(SLC11A1)	SLC11A1	0.550926	4.02e-13	3.37e-11	0.555758	4.16036e-09	1.69361e-07	0.321008	0.00258233	0.0301049		NSE4 homolog A, SMC5-SMC6 complex component(NSMCE4A)	NSMCE4A	-0.429928	4.95e-08	1.13e-06	-0.517377	6.75747e-08	1.78745e-06	-0.494913	1.27e-06	8.97e-05
solute carrier family 20 member 1(SLC20A1)	SLC20A1	0.477879	8.15e-10	2.96e-08	0.507003	1.35528e-07	3.25517e-06	0.471278	4.65e-06	0.000235167		GIPC PDZ domain containing family member 2(GIPC2)	GIPC2	-0.369533	3.8e-06	4.88e-05	-0.541211	1.24696e-08	4.26016e-07	-0.437102	2.58e-05	0.000902131
solute carrier family 22 member 4(SLC22A4)	SLC22A4	0.393624	7.45e-07	1.19e-05	0.5107	1.06037e-07	2.62977e-06	0.341892	0.00127362	0.0181086		aftiphilin(AFTPH)	AFTPH	-0.474093	1.15e-09	4.02e-08	-0.490358	3.94936e-07	8.23107e-06	-0.366636	0.000516553	0.00926571
snail family transcriptional repressor 2(SNAI2)	SNAI2	0.623387	2.64e-17	5.2e-15	0.605732	6.21278e-11	4.95883e-09	0.496384	1.17e-06	8.47e-05		SWT1, RNA endoribonuclease homolog(SWT1)	SWT1	-0.330448	4.1e-05	0.000376391	-0.314834	0.00178302	0.00871627	-0.307222	0.00401087	0.0410768
smoothened, frizzled class receptor(SMO)	SMO	0.400149	4.68e-07	7.87e-06	0.500129	2.12246e-07	4.74839e-06	0.45962	8.52e-06	0.000376855		Rho guanine nucleotide exchange factor 38(ARHGEF38)	ARHGEF38	-0.417002	1.35e-07	2.66e-06	-0.477249	8.81991e-07	1.63832e-05	-0.500982	8.98e-07	6.83e-05
sialic acid binding Ig like lectin 1(SIGLEC1)	SIGLEC1	0.354343	9.94e-06	0.000113268	0.488297	4.49122e-07	9.18238e-06	0.306526	0.00409886	0.0416666		pyroglutamyl-peptidase I(PGPEP1)	PGPEP1	-0.572902	2.77e-14	2.86e-12	-0.565594	1.92124e-09	8.86779e-08	-0.368461	0.000481891	0.00882765
snail family transcriptional repressor 1(SNAI1)	SNAI1	0.346251	1.63e-05	0.000171768	0.389481	8.77469e-05	0.000753683	0.442652	1.98e-05	0.000730668		BCL6 corepressor(BCOR)	BCOR	-0.32346	6.07e-05	0.000523909	-0.395523	6.65001e-05	0.000595244	-0.439951	2.25e-05	0.000807247
small nuclear RNA activating complex polypeptide 1(SNAPC1)	SNAPC1	0.463266	3.05e-09	9.57e-08	0.483693	5.96713e-07	1.17151e-05	0.30467	0.00434184	0.0433767		retinol saturase(RETSAT)	RETSAT	-0.330764	4.03e-05	0.000370671	-0.337328	0.000776855	0.00447083	-0.432001	3.28e-05	0.00109004
fascin actin-bundling protein 1(FSCN1)	FSCN1	0.591418	2.49e-15	3.23e-13	0.674287	5.05071e-14	1.13972e-11	0.55443	3.05e-08	5.35e-06		myotubularin related protein 10(MTMR10)	MTMR10	-0.438702	2.45e-08	6.13e-07	-0.414919	2.63155e-05	0.0002758	-0.394192	0.000173094	0.00403899
SRY-box 4(SOX4)	SOX4	0.371561	3.33e-06	4.35e-05	0.314321	0.00181583	0.00885061	0.45122	1.3e-05	0.000521984		tescalcin(TESC)	TESC	-0.368427	4.08e-06	5.2e-05	-0.407225	3.82743e-05	0.000373906	-0.428954	3.78e-05	0.00121047
secreted protein acidic and cysteine rich(SPARC)	SPARC	0.617315	6.51e-17	1.23e-14	0.564798	2.04717e-09	9.26191e-08	0.481527	2.68e-06	0.000153955		long intergenic non-protein coding RNA 483(LINC00483)	LINC00483	-0.38653	1.22e-06	1.83e-05	-0.363651	0.000270657	0.00192868	-0.451239	1.3e-05	0.000522193
SPARC/osteonectin, cwcv and kazal like domains proteoglycan 1(SPOCK1)	SPOCK1	0.638577	2.52e-18	7.71e-16	0.64565	1.22822e-12	1.63864e-10	0.585726	3.14e-09	1.12e-06		tetratricopeptide repeat domain 38(TTC38)	TTC38	-0.42785	5.83e-08	1.3e-06	-0.312407	0.00194303	0.00933613	-0.477409	3.36e-06	0.000181421
SH3 and cysteine rich domain(STAC)	stac	0.478027	8.04e-10	2.93e-08	0.374887	0.000167736	0.00129308	0.33813	0.0014518	0.0199464		spermatogenesis associated 6 like(SPATA6L)	SPATA6L	-0.333359	3.47e-05	0.000326864	-0.443053	6.17135e-06	8.28194e-05	-0.436267	2.68e-05	0.00092669
ADAM metallopeptidase domain 17(ADAM17)	ADAM17	0.342263	2.06e-05	0.000209602	0.631031	5.51856e-12	5.93342e-10	0.352162	0.000883466	0.0137895		piwi like RNA-mediated gene silencing 2(PIWIL2)	PIWIL2	-0.367287	4.39e-06	5.55e-05	-0.358965	0.000328741	0.00226232	-0.308975	0.00379684	0.0395561
transgelin(TAGLN)	TAGLN	0.508388	4.21e-11	2.05e-09	0.366023	0.000245011	0.00177499	0.399279	0.000139952	0.0034135		golgi phosphoprotein 3 like(GOLPH3L)	GOLPH3L	-0.436033	3.04e-08	7.36e-07	-0.358894	0.000329701	0.00226807	-0.391515	0.000193313	0.00439853
tryptophan 2,3-dioxygenase(TDO2)	TDO2	0.368623	4.03e-06	5.15e-05	0.518348	6.32345e-08	1.68239e-06	0.40018	0.000134738	0.00332395		ribonucleoprotein, PTB binding 2(RAVER2)	RAVER2	-0.423135	8.42e-08	1.79e-06	-0.432318	1.08979e-05	0.000130617	-0.519041	3.05e-07	2.97e-05
transforming growth factor beta 1(TGFB1)	TGFB1	0.532958	3.1e-12	1.99e-10	0.598406	1.20438e-10	8.70106e-09	0.383325	0.000269488	0.00567788		leucine rich repeat containing 36(LRRC36)	LRRC36	-0.432786	3.94e-08	9.19e-07	-0.337424	0.000774008	0.00445725	-0.366382	0.000521541	0.00932745
transforming growth factor beta 2(TGFB2)	TGFB2	0.404113	3.51e-07	6.18e-06	0.379216	0.000138847	0.00110389	0.360848	0.000642127	0.0109209		chromosome 4 open reading frame 19(C4orf19)	C4ORF19	-0.375916	2.5e-06	3.4e-05	-0.476483	9.23417e-07	1.70487e-05	-0.509305	5.51e-07	4.69e-05
transforming growth factor beta 3(TGFB3)	TGFB3	0.423067	8.47e-08	1.79e-06	0.479632	7.64038e-07	1.45318e-05	0.474458	3.93e-06	0.000205522		choline dehydrogenase(CHDH)	CHDH	-0.434852	3.34e-08	7.96e-07	-0.620117	1.61062e-11	1.52533e-09	-0.459959	8.37e-06	0.000371486
transforming growth factor beta induced(TGFBI)	TGFBI	0.54364	9.34e-13	7.02e-11	0.654358	4.82583e-13	7.17126e-11	0.619033	2.11e-10	1.82e-07		leucine rich repeat containing G protein-coupled receptor 4(LGR4)	LGR4	-0.311314	0.000117472	0.000912534	-0.43705	8.50179e-06	0.000107022	-0.556143	2.71e-08	4.93e-06
transglutaminase 2(TGM2)	TGM2	0.535181	2.43e-12	1.6e-10	0.448818	4.51088e-06	6.47681e-05	0.505052	7.08e-07	5.74e-05		ethanolamine kinase 1(ETNK1)	ETNK1	-0.408727	2.51e-07	4.58e-06	-0.353249	0.000415074	0.00270955	-0.444376	1.82e-05	0.000689041
thrombospondin 1(THBS1)	THBS1	0.452499	7.75e-09	2.2e-07	0.662753	1.90425e-13	3.44613e-11	0.554797	2.97e-08	5.31e-06		sphingomyelin phosphodiesterase 3(SMPD3)	SMPD3	-0.357469	8.19e-06	9.61e-05	-0.390864	8.23903e-05	0.000715066	-0.529228	1.62e-07	1.88e-05
thrombospondin 2(THBS2)	THBS2	0.656337	1.36e-19	5.27e-17	0.718074	1.80801e-16	8.93157e-14	0.493661	1.37e-06	9.46e-05		interleukin 17 receptor B(IL17RB)	IL17RB	-0.305156	0.000162421	0.00119736	-0.425974	1.51144e-05	0.000172233	-0.393545	0.000177795	0.00412001
Thy-1 cell surface antigen(THY1)	THY1	0.566877	5.88e-14	5.7e-12	0.460944	2.28936e-06	3.64503e-05	0.521488	2.63e-07	2.62e-05		zinc finger protein 823(ZNF823)	ZNF823	-0.421784	9.35e-08	1.95e-06	-0.439312	7.54042e-06	9.68544e-05	-0.325841	0.00220214	0.0268448
TIMP metallopeptidase inhibitor 2(TIMP2)	TIMP2	0.6334	5.69e-18	1.37e-15	0.664163	1.62427e-13	3.06066e-11	0.419537	5.8e-05	0.00172028		CDKN2A interacting protein(CDKN2AIP)	CDKN2AIP	-0.430778	4.62e-08	1.06e-06	-0.327301	0.00113383	0.00604908	-0.48869	1.81e-06	0.000116792
TIMP metallopeptidase inhibitor 3(TIMP3)	TIMP3	0.540069	1.4e-12	9.79e-11	0.587902	3.02314e-10	1.82366e-08	0.432197	3.25e-05	0.00108127		syntabulin(SYBU)	SYBU	-0.461143	3.67e-09	1.14e-07	-0.543831	1.02724e-08	3.59003e-07	-0.368936	0.000473219	0.00875383
intercellular adhesion molecule 5(ICAM5)	ICAM5	0.408029	2.64e-07	4.8e-06	0.458652	2.60775e-06	4.08786e-05	0.324221	0.00232353	0.0278298		multiple C2 and transmembrane domain containing 2(MCTP2)	MCTP2	-0.335955	2.99e-05	0.000286501	-0.372597	0.00018518	0.00140386	-0.319239	0.00273551	0.0312507
tetraspanin 4(TSPAN4)	TSPAN4	0.398999	5.08e-07	8.46e-06	0.509598	1.14117e-07	2.81488e-06	0.371555	0.000427949	0.00809001		acyl-CoA synthetase short-chain family member 2(ACSS2)	ACSS2	-0.487093	3.44e-10	1.36e-08	-0.422033	1.84598e-05	0.000203381	-0.417191	6.44e-05	0.00186474
TNF alpha induced protein 6(TNFAIP6)	TNFAIP6	0.723019	3.2e-25	5.48e-22	0.758378	3.6203e-19	4.72656e-16	0.530719	1.47e-07	1.73e-05		mucin 13, cell surface associated(MUC13)	MUC13	-0.343497	1.92e-05	0.000196444	-0.377104	0.00015231	0.00119328	-0.336232	0.00155003	0.0210089
troponin T1, slow skeletal type(TNNT1)	TNNT1	0.363881	5.46e-06	6.71e-05	0.421721	1.87515e-05	0.000206469	0.521315	2.66e-07	2.63e-05		transmembrane 9 superfamily member 3(TM9SF3)	TM9SF3	-0.332336	3.68e-05	0.000343462	-0.32867	0.00107759	0.00580666	-0.384066	0.000261608	0.00554282
trophoblast glycoprotein(TPBG)	TPBG	0.406347	2.99e-07	5.35e-06	0.527686	3.3058e-08	9.71438e-07	0.386747	0.000234808	0.00511878		choline phosphotransferase 1(CHPT1)	CHPT1	-0.353677	1.04e-05	0.000117104	-0.312245	0.00195418	0.00938477	-0.550619	3.96e-08	6.39e-06
triosephosphate isomerase 1(TPI1)	TPI1	0.324922	5.6e-05	0.000488944	0.479258	7.81482e-07	1.48327e-05	0.364381	0.000562531	0.00990783		coenzyme Q8A(COQ8A)	COQ8A	-0.532558	3.24e-12	2.06e-10	-0.685422	1.32392e-14	3.50704e-12	-0.428646	3.83e-05	0.00122259
twist family bHLH transcription factor 1(TWIST1)	TWIST1	0.692233	1.97e-22	1.44e-19	0.725709	6.0662e-17	3.69593e-14	0.516831	3.5e-07	3.27e-05		SCY1 like pseudokinase 3(SCYL3)	SCYL3	-0.456967	5.28e-09	1.55e-07	-0.430673	1.18703e-05	0.000139708	-0.320186	0.00265254	0.0307098
ubiquitin conjugating enzyme E2 E2(UBE2E2)	UBE2E2	0.597648	1.07e-15	1.53e-13	0.574993	8.96516e-10	4.66852e-08	0.332596	0.0017551	0.022874		ARFGEF family member 3(ARFGEF3)	ARFGEF3	-0.309536	0.00012909	0.00098453	-0.639288	2.38535e-12	2.88738e-10	-0.402939	0.000119855	0.00303114
uridine phosphorylase 1(UPP1)	UPP1	0.312505	0.000110246	0.000861617	0.553772	4.84796e-09	1.91385e-07	0.364222	0.000565908	0.00994989		protein phosphatase, Mg2+/Mn2+ dependent 1H(PPM1H)	PPM1H	-0.372222	3.19e-06	4.19e-05	-0.453692	3.44526e-06	5.1744e-05	-0.638525	3.74e-11	5.94e-08
vascular endothelial growth factor C(VEGFC)	VEGFC	0.5295	4.54e-12	2.78e-10	0.651521	6.56456e-13	9.37399e-11	0.52574	2.01e-07	2.16e-05		adhesion molecule with Ig like domain 1(AMIGO1)	AMIGO1	-0.439972	2.2e-08	5.59e-07	-0.507073	1.34905e-07	3.24447e-06	-0.383678	0.000265705	0.00560992
vimentin(VIM)	VIM	0.517555	1.63e-11	8.72e-10	0.560876	2.79189e-09	1.215e-07	0.605367	6.64e-10	3.64e-07		pleckstrin homology, MyTH4 and FERM domain containing H1(PLEKHH1)	PLEKHH1	-0.370332	3.61e-06	4.67e-05	-0.448032	4.70947e-06	6.6884e-05	-0.538512	8.89e-08	1.2e-05
visinin like 1(VSNL1)	VSNL1	0.558748	1.59e-13	1.43e-11	0.467438	1.57502e-06	2.68547e-05	0.372612	0.000410825	0.00785986		KIAA1211(KIAA1211)	KIAA1211	-0.322418	6.43e-05	0.000549065	-0.364542	0.000260743	0.00187116	-0.526048	1.98e-07	2.16e-05
Wnt family member 5A(WNT5A)	WNT5A	0.443913	1.59e-08	4.21e-07	0.41394	2.76145e-05	0.000286295	0.343028	0.00122388	0.0176341		microtubule associated tumor suppressor 1(MTUS1)	MTUS1	-0.443299	1.68e-08	4.38e-07	-0.476031	9.48737e-07	1.74107e-05	-0.480081	2.9e-06	0.00016165
Wnt family member 7B(WNT7B)	WNT7B	0.469186	1.8e-09	6.05e-08	0.461231	2.25222e-06	3.59843e-05	0.348612	0.00100392	0.0151826		KIAA1324(KIAA1324)	KIAA1324	-0.420619	1.02e-07	2.11e-06	-0.592575	2.01558e-10	1.31106e-08	-0.4484	1.49e-05	0.000580663
Wilms tumor 1(WT1)	WT1	0.505505	5.65e-11	2.67e-09	0.464952	1.8191e-06	3.01994e-05	0.406894	0.000101158	0.00267253		thioredoxin domain containing 16(TXNDC16)	TXNDC16	-0.306559	0.00015096	0.00112704	-0.582166	4.92915e-10	2.7552e-08	-0.307221	0.00401099	0.041064
tyrosine 3-monooxygenase/tryptophan 5-monooxygenase activation protein gamma(YWHAG)	YWHAG	0.347612	1.5e-05	0.00016048	0.588776	2.80392e-10	1.7198e-08	0.369054	0.000471081	0.00872498		shootin 1(SHTN1)	SHTN1	-0.364134	5.38e-06	6.61e-05	-0.301849	0.00280067	0.0124703	-0.473822	4.07e-06	0.000211511
zinc finger protein 185 (LIM domain)(ZNF185)	ZNF185	0.485458	4.01e-10	1.55e-08	0.480254	7.35811e-07	1.41124e-05	0.323353	0.00239106	0.0283906		semaphorin 4G(SEMA4G)	SEMA4G	-0.40654	2.94e-07	5.28e-06	-0.4438	5.92772e-06	8.05553e-05	-0.517795	3.3e-07	3.17e-05
peroxidasin(PXDN)	PXDN	0.650706	3.5e-19	1.26e-16	0.661607	2.16587e-13	3.77027e-11	0.452827	1.2e-05	0.000490381		ras homolog family member U(RHOU)	RHOU	-0.375568	2.56e-06	3.46e-05	-0.506827	1.37105e-07	3.28872e-06	-0.500882	9.03e-07	6.83e-05
tubulin alpha 1a(TUBA1A)	TUBA1A	0.432766	3.95e-08	9.2e-07	0.49258	3.43519e-07	7.26718e-06	0.559097	2.21e-08	4.32e-06		ovo like zinc finger 2(OVOL2)	OVOL2	-0.325059	5.55e-05	0.000486253	-0.409139	3.48987e-05	0.000345546	-0.374224	0.000385923	0.00750238
ADAM metallopeptidase domain 12(ADAM12)	ADAM12	0.673129	7.15e-21	3.34e-18	0.765417	1.07883e-19	2.19098e-16	0.579391	5.08e-09	1.46e-06		interleukin 22 receptor subunit alpha 1(IL22RA1)	IL22RA1	-0.322948	6.25e-05	0.000536973	-0.362208	0.000287443	0.00202696	-0.360234	0.000656968	0.0111169
microfibrillar associated protein 5(MFAP5)	MFAP5	0.571723	3.22e-14	3.25e-12	0.424731	1.61027e-05	0.000181907	0.318064	0.00284177	0.032112		angiotensin I converting enzyme 2(ACE2)	ACE2	-0.354139	1.01e-05	0.000114323	-0.328193	0.00109689	0.00590194	-0.438248	2.44e-05	0.000864304
sarcospan(SSPN)	SSPN	0.314714	9.79e-05	0.000780824	0.301175	0.00286557	0.0126698	0.49588	1.2e-06	8.65e-05		solute carrier family 22 member 23(SLC22A23)	SLC22A23	-0.587867	4e-15	4.85e-13	-0.474763	1.0233e-06	1.85371e-05	-0.399199	0.000140428	0.00342233
FMR1 autosomal homolog 1(FXR1)	FXR1	0.393975	7.27e-07	1.16e-05	0.446481	5.12551e-06	7.16787e-05	0.431815	3.31e-05	0.00109713		PR/SET domain 16(PRDM16)	PRDM16	-0.320249	7.25e-05	0.000607147	-0.470246	1.33665e-06	2.33123e-05	-0.469132	5.21e-06	0.000255582
high mobility group AT-hook 2(HMGA2)	hmga2	0.422957	8.54e-08	1.8e-06	0.537091	1.68588e-08	5.54218e-07	0.488925	1.78e-06	0.000116018		phenazine biosynthesis like protein domain containing(PBLD)	pbld	-0.47587	9.81e-10	3.5e-08	-0.558682	3.31521e-09	1.39621e-07	-0.483447	2.42e-06	0.000145518
G protein-coupled receptor 68(GPR68)	GPR68	0.634325	4.92e-18	1.33e-15	0.573496	1.01384e-09	5.16181e-08	0.486634	2.03e-06	0.000126343		required for meiotic nuclear division 5 homolog B(RMND5B)	RMND5B	-0.444118	1.57e-08	4.17e-07	-0.362541	0.000283484	0.00200445	-0.448959	1.45e-05	0.000567078
solute carrier family 7 member 5(SLC7A5)	SLC7A5	0.345572	1.69e-05	0.000177806	0.546515	8.40767e-09	3.06126e-07	0.556844	2.58e-08	4.78e-06		protocadherin 20(PCDH20)	pcdh20	-0.385666	1.29e-06	1.94e-05	-0.310192	0.00210022	0.00993472
clathrin heavy chain like 1(CLTCL1)	CLTCL1	0.502246	7.83e-11	3.57e-09	0.561104	2.74242e-09	1.19632e-07	0.391123	0.000196451	0.00445983		proline rich 15 like(PRR15L)	PRR15L	-0.483943	4.63e-10	1.76e-08	-0.437004	8.52255e-06	0.000107062	-0.619823	1.97e-10	1.75e-07
dysferlin(DYSF)	DYSF	0.460927	3.74e-09	1.15e-07	0.531201	2.57637e-08	7.87474e-07	0.454753	1.09e-05	0.000455881		BCL2 like 14(BCL2L14)	BCL2L14	-0.354288	9.98e-06	0.000113403	-0.398241	5.85999e-05	0.000536887	-0.476417	3.54e-06	0.000190343
frizzled class receptor 1(FZD1)	FZD1	0.426868	6.3e-08	1.39e-06	0.458516	2.62783e-06	4.10876e-05	0.317524	0.00289185	0.0324229		tetratricopeptide repeat domain 13(TTC13)	TTC13	-0.39957	4.88e-07	8.17e-06	-0.348534	0.000501464	0.0031617	-0.402609	0.00012155	0.00306372
frizzled class receptor 6(FZD6)	FZD6	0.418794	1.18e-07	2.37e-06	0.466097	1.70261e-06	2.86295e-05	0.37134	0.000431512	0.00815224		ring finger protein 128, E3 ubiquitin protein ligase(RNF128)	RNF128	-0.331751	3.81e-05	0.000353395	-0.33593	0.000819545	0.00467238	-0.525803	2.01e-07	2.17e-05
breast cancer anti-estrogen resistance 3(BCAR3)	BCAR3	0.489637	2.69e-10	1.1e-08	0.52435	4.17716e-08	1.18006e-06	0.390135	0.000204566	0.00458542		N(alpha)-acetyltransferase 16, NatA auxiliary subunit(NAA16)	NAA16	-0.367106	4.44e-06	5.59e-05	-0.351243	0.000450002	0.00289924	-0.427417	4.05e-05	0.00128035
semaphorin 7A (John Milton Hagen blood group)(SEMA7A)	SEMA7A	0.553159	3.09e-13	2.66e-11	0.547383	7.87718e-09	2.89115e-07	0.327902	0.00205593	0.0255897		chromosome 1 open reading frame 115(C1orf115)	C1orf115	-0.591609	2.42e-15	3.17e-13	-0.455507	3.11308e-06	4.74174e-05	-0.327956	0.00205222	0.0255646
cartilage intermediate layer protein(CILP)	CILP	0.329045	4.44e-05	0.000402541	0.468653	1.46727e-06	2.52531e-05	0.434441	2.92e-05	0.000994148		calmin(CLMN)	CLMN	-0.356209	8.86e-06	0.000102731	-0.390707	8.29828e-05	0.000719184	-0.484061	2.34e-06	0.000141536
PPFIA binding protein 1(PPFIBP1)	PPFIBP1	0.459298	4.32e-09	1.3e-07	0.666522	1.24215e-13	2.41533e-11	0.300572	0.00492444	0.047605		agmatinase(AGMAT)	AGMAT	-0.367798	4.25e-06	5.39e-05	-0.41451	2.68509e-05	0.000279807	-0.431361	3.38e-05	0.00111079
Y-box binding protein 3(YBX3)	YBX3	0.303705	0.000175128	0.00127411	0.437297	8.39164e-06	0.000106074	0.351706	0.000898147	0.013968		cation channel sperm associated auxiliary subunit beta(CATSPERB)	CATSPERB	-0.305578	0.000158894	0.00117516	-0.507518	1.30996e-07	3.17132e-06	-0.455186	1.07e-05	0.000449826
carboxypeptidase Z(CPZ)	CPZ	0.60751	2.69e-16	4.34e-14	0.384145	0.000111597	0.000914693	0.482293	2.57e-06	0.000151686		butyrophilin like 8(BTNL8)	btnl8	-0.509775	3.66e-11	1.8e-09	-0.480263	7.35407e-07	1.41195e-05	-0.420872	5.46e-05	0.00165082
PDZ and LIM domain 4(PDLIM4)	PDLIM4	0.49081	2.41e-10	9.94e-09	0.44006	7.24571e-06	9.37276e-05	0.367287	0.000503924	0.00913146		KIAA0319 like(KIAA0319L)	KIAA0319L	-0.453481	7.13e-09	2.05e-07	-0.334623	0.000861361	0.00487429	-0.307675	0.00395454	0.0407488
transmembrane protein with EGF like and two follistatin like domains 1(TMEFF1)	TMEFF1	0.518932	1.41e-11	7.61e-10	0.32458	0.00125363	0.00655803	0.346612	0.00107821	0.0160092		pleckstrin homology domain containing S1(PLEKHS1)	PLEKHS1	-0.335356	3.09e-05	0.000295644	-0.341448	0.000662631	0.003949	-0.406367	0.000103484	0.00272207
lymphocyte antigen 6 complex, locus D(LY6D)	LY6D	0.487185	3.41e-10	1.35e-08	0.457934	2.71582e-06	4.22106e-05	0.493273	1.4e-06	9.6e-05		DnaJ heat shock protein family (Hsp40) member C22(DNAJC22)	DNAJC22	-0.421498	9.56e-08	1.99e-06	-0.422554	1.79805e-05	0.000198939	-0.374358	0.000383919	0.00747305
regulator of G-protein signaling 20(RGS20)	RGS20	0.508704	4.08e-11	1.99e-09	0.519647	5.7845e-08	1.55943e-06	0.445967	1.68e-05	0.000640914		premature ovarian failure, 1B(POF1B)	POF1B	-0.335955	2.99e-05	0.000286634	-0.396453	6.36939e-05	0.000575765	-0.557324	2.5e-08	4.68e-06
unc-5 netrin receptor C(UNC5C)	UNC5C	0.300502	0.00020651	0.00146202	0.488962	4.3092e-07	8.89984e-06	0.419756	5.74e-05	0.00170676		ELOVL fatty acid elongase 7(ELOVL7)	ELOVL7	-0.394572	6.97e-07	1.12e-05	-0.307148	0.00233504	0.0107886	-0.330975	0.00185417	0.0238051
dachsous cadherin-related 1(DCHS1)	DCHS1	0.45188	8.17e-09	2.3e-07	0.466862	1.62862e-06	2.75375e-05	0.39295	0.000182221	0.00418721		asparaginase like 1(ASRGL1)	ASRGL1	-0.540357	1.36e-12	9.51e-11	-0.582816	4.6658e-10	2.64029e-08	-0.480173	2.89e-06	0.000161439
ADAM metallopeptidase domain 19(ADAM19)	ADAM19	0.687605	4.82e-22	3.09e-19	0.694767	4.10689e-15	1.36483e-12	0.641211	2.92e-11	4.89e-08		ER degradation enhancing alpha-mannosidase like protein 3(EDEM3)	EDEM3	-0.339085	2.49e-05	0.000245836	-0.373985	0.000174415	0.00133387	-0.432723	3.17e-05	0.00106203
sciellin(SCEL)	scel	0.475939	9.75e-10	3.48e-08	0.600432	1.00453e-10	7.49418e-09	0.338284	0.00144411	0.0198769		solute carrier family 44 member 4(SLC44A4)	SLC44A4	-0.315713	9.28e-05	0.000745961	-0.327667	0.00111855	0.00598503	-0.500173	9.41e-07	7.08e-05
neuropilin 2(NRP2)	NRP2	0.656328	1.36e-19	5.18e-17	0.640909	2.01723e-12	2.49128e-10	0.470409	4.87e-06	0.000243748		chromosome 1 open reading frame 21(C1orf21)	c1orf21	-0.403388	3.71e-07	6.47e-06	-0.440752	6.98291e-06	9.1232e-05	-0.453176	1.18e-05	0.0004839
WNT1 inducible signaling pathway protein 1(WISP1)	WISP1	0.530385	4.12e-12	2.54e-10	0.689859	7.63627e-15	2.21549e-12	0.513488	4.28e-07	3.78e-05		transmembrane protein 163(TMEM163)	TMEM163	-0.354299	9.97e-06	0.000113383	-0.472133	1.19605e-06	2.11835e-05	-0.370848	0.00043976	0.00827181
hydroxycarboxylic acid receptor 3(HCAR3)	hcar3	0.381029	1.77e-06	2.55e-05	0.503309	1.72689e-07	3.99039e-06	0.34269	0.00123848	0.0177765		Kazal type serine peptidase inhibitor domain 1(KAZALD1)	KAZALD1	-0.320415	7.18e-05	0.000602156	-0.483596	6.00252e-07	1.17593e-05	-0.303738	0.00446868	0.0442773
cyclin dependent kinase 5 regulatory subunit 1(CDK5R1)	CDK5R1	0.437296	2.74e-08	6.72e-07	0.508579	1.22113e-07	2.99194e-06	0.623585	1.43e-10	1.48e-07		haloacid dehalogenase like hydrolase domain containing 3(HDHD3)	HDHD3	-0.398542	5.25e-07	8.72e-06	-0.373146	0.000180848	0.00137501	-0.341049	0.00131175	0.0184679
sphingosine kinase 1(SPHK1)	SPHK1	0.608217	2.43e-16	3.99e-14	0.694148	4.44395e-15	1.45047e-12	0.485233	2.19e-06	0.000135409		Rho GTPase activating protein 24(ARHGAP24)	arhgap24	-0.481713	5.71e-10	2.13e-08	-0.306423	0.0023943	0.010993	-0.391881	0.000190426	0.00434923
family with sequence similarity 127 member A(FAM127A)	FAM127A	0.506484	5.11e-11	2.45e-09	0.529552	2.89698e-08	8.59593e-07	0.350972	0.000922276	0.0142478		nudix hydrolase 12(NUDT12)	NUDT12	-0.431428	4.39e-08	1.01e-06	-0.498352	2.37963e-07	5.27211e-06	-0.363089	0.000590523	0.010269
WAS protein family member 1(WASF1)	wasf1	0.403475	3.68e-07	6.43e-06	0.545945	8.77413e-09	3.16319e-07	0.431551	3.35e-05	0.00110581		membrane spanning 4-domains A8(MS4A8)	MS4A8	-0.416057	1.45e-07	2.82e-06	-0.525571	3.83538e-08	1.10052e-06	-0.471137	4.69e-06	0.000236529
diacylglycerol kinase iota(DGKI)	DGKI	0.481837	5.64e-10	2.11e-08	0.47564	9.71156e-07	1.77154e-05	0.390372	0.000202598	0.00455822		SH3 domain binding glutamate rich protein like 2(SH3BGRL2)	SH3BGRL2	-0.564525	7.86e-14	7.47e-12	-0.50126	1.97282e-07	4.45726e-06	-0.581929	4.19e-09	1.28e-06
thymosin beta 10(TMSB10)	TMSB10	0.383911	1.46e-06	2.16e-05	0.593015	1.93954e-10	1.27064e-08	0.335605	0.00158377	0.0213131		regenerating family member 4(REG4)	REG4	-0.396738	5.98e-07	9.78e-06	-0.472803	1.14964e-06	2.04407e-05	-0.403182	0.00011862	0.00301254
3-hydroxyacyl-CoA dehydratase 1(HACD1)	HACD1	0.412911	1.84e-07	3.48e-06	0.481962	6.63261e-07	1.28151e-05	0.551955	3.62e-08	6.03e-06		protein phosphatase 1 regulatory inhibitor subunit 1B(PPP1R1B)	PPP1R1B	-0.440834	2.05e-08	5.24e-07	-0.560321	2.91636e-09	1.2513e-07	-0.560095	2.06e-08	4.08e-06
discs large MAGUK scaffold protein 5(DLG5)	DLG5	0.302563	0.000185774	0.00133782	0.444632	5.66678e-06	7.77608e-05	0.318471	0.00280457	0.0317989		ATPase 13A4(ATP13A4)	ATP13A4	-0.444356	1.54e-08	4.11e-07	-0.503333	1.72409e-07	3.98897e-06	-0.518603	3.14e-07	3.04e-05
noggin(NOG)	NOG	0.594725	1.59e-15	2.18e-13	0.595412	1.57097e-10	1.07142e-08	0.449154	1.44e-05	0.00056239		chromosome 2 open reading frame 88(C2orf88)	C2orf88	-0.517532	1.64e-11	8.72e-10	-0.390531	8.36539e-05	0.000723286	-0.556159	2.71e-08	4.95e-06
cytohesin 3(CYTH3)	CYTH3	0.464427	2.75e-09	8.7e-08	0.306317	0.0024031	0.0110306	0.314995	0.00313693	0.0343287		cysteine rich transmembrane module containing 1(CYSTM1)	CYSTM1	-0.406719	2.91e-07	5.22e-06	-0.360271	0.000311489	0.00216644	-0.498476	1.04e-06	7.66e-05
beta-1,4-galactosyltransferase 5(B4GALT5)	B4GALT5	0.402336	4e-07	6.88e-06	0.393321	7.36179e-05	0.000648789	0.304666	0.00434239	0.0433679		mixed lineage kinase 4(MLK4)	MLK4	-0.400417	4.59e-07	7.77e-06	-0.476306	9.33244e-07	1.71781e-05	-0.407103	0.000100251	0.00265788
QKI, KH domain containing RNA binding(QKI)	QKI	0.371978	3.24e-06	4.25e-05	0.545135	9.32196e-09	3.32787e-07	0.386595	0.000236263	0.00514307		acyl-CoA synthetase short-chain family member 1(ACSS1)	ACSS1	-0.667785	1.86e-20	8.32e-18	-0.726936	5.07228e-17	3.19694e-14	-0.6141	3.22e-10	2.37e-07
homer scaffolding protein 3(HOMER3)	HOMER3	0.505136	5.86e-11	2.75e-09	0.720336	1.31311e-16	6.85743e-14	0.581353	4.38e-09	1.31e-06		methylmalonyl-CoA epimerase(MCEE)	MCEE	-0.486028	3.8e-10	1.47e-08	-0.476882	9.01634e-07	1.66802e-05	-0.361606	0.000624246	0.0107012
RAS protein activator like 2(RASAL2)	RASAL2	0.422208	9.05e-08	1.9e-06	0.675705	4.2726e-14	9.88539e-12	0.420151	5.64e-05	0.001685		ligand of numb-protein X 1(LNX1)	LNX1	-0.459436	4.26e-09	1.29e-07	-0.518019	6.46764e-08	1.71576e-06	-0.35934	0.000679142	0.0114089
carbohydrate sulfotransferase 3(CHST3)	CHST3	0.468167	1.97e-09	6.56e-08	0.585326	3.76983e-10	2.21559e-08	0.522463	2.47e-07	2.5e-05		dispatched RND transporter family member 1(DISP1)	DISP1	-0.428464	5.55e-08	1.25e-06	-0.533175	2.23694e-08	7.02523e-07	-0.420767	5.49e-05	0.00165533
ADAM metallopeptidase with thrombospondin type 1 motif 4(ADAMTS4)	ADAMTS4	0.404401	3.44e-07	6.07e-06	0.599314	1.11052e-10	8.11921e-09	0.352075	0.000886243	0.0138257		progestin and adipoQ receptor family member 8(PAQR8)	PAQR8	-0.39736	5.72e-07	9.45e-06	-0.522301	4.81668e-08	1.32589e-06	-0.451081	1.31e-05	0.000524215
BCL2 associated athanogene 2(BAG2)	BAG2	0.367704	4.28e-06	5.42e-05	0.424161	1.65755e-05	0.00018587	0.42991	3.61e-05	0.00116797		kinesin light chain 4(KLC4)	KLC4	-0.440399	2.13e-08	5.41e-07	-0.502235	1.85191e-07	4.23644e-06	-0.428822	3.8e-05	0.00121531
prostaglandin E synthase(PTGES)	PTGES	0.536352	2.13e-12	1.44e-10	0.420236	2.02042e-05	0.00022021	0.461815	7.61e-06	0.000342397		zinc finger protein 799(ZNF799)	ZNF799	-0.346499	1.6e-05	0.00016966	-0.442972	6.19853e-06	8.30621e-05	-0.432696	3.17e-05	0.00106221
A-kinase anchoring protein 12(AKAP12)	AKAP12	0.335861	3e-05	0.000287794	0.415655	2.53776e-05	0.000267968	0.356005	0.000768015	0.0124513		capping protein regulator and myosin 1 linker 3(CARMIL3)	CARMIL3	-0.380602	1.83e-06	2.62e-05	-0.550489	6.22935e-09	2.39202e-07	-0.450816	1.33e-05	0.000527618
cadherin EGF LAG seven-pass G-type receptor 1(CELSR1)	CELSR1	0.418133	1.24e-07	2.47e-06	0.53383	2.13416e-08	6.74881e-07	0.420437	5.57e-05	0.00166842		cAMP responsive element binding protein 3 like 1(CREB3L1)	CREB3L1	-0.322329	6.46e-05	0.000551308	-0.465074	1.8064e-06	3.00431e-05	-0.629515	8.45e-11	1.02e-07
ISG15 ubiquitin-like modifier(ISG15)	ISG15	0.381873	1.68e-06	2.43e-05	0.416031	2.49102e-05	0.000264253	0.34513	0.00113639	0.016668		protein kinase domain containing, cytoplasmic(PKDCC)	PKDCC	-0.417244	1.32e-07	2.62e-06	-0.485272	5.41564e-07	1.07595e-05	-0.633589	5.86e-11	8.04e-08
basic leucine zipper and W2 domains 1(BZW1)	BZW1	0.365188	5.03e-06	6.23e-05	0.438857	7.72518e-06	9.87418e-05	0.472383	4.39e-06	0.000225209		aminoacylase 3(ACY3)	ACY3	-0.419391	1.12e-07	2.28e-06	-0.424288	1.64695e-05	0.000184908	-0.47553	3.71e-06	0.000196459
centrosomal protein 170(CEP170)	CEP170	0.44448	1.52e-08	4.08e-07	0.693411	4.88019e-15	1.53793e-12	0.396064	0.000160139	0.0037954		calmodulin like 4(CALML4)	CALML4	-0.387757	1.12e-06	1.71e-05	-0.304434	0.00256405	0.0116033	-0.481	2.76e-06	0.000156071
NUAK family kinase 1(NUAK1)	NUAK1	0.551973	3.55e-13	3.01e-11	0.715156	2.71912e-16	1.18333e-13	0.583204	3.81e-09	1.21e-06		MARVEL domain containing 3(MARVELD3)	MARVELD3	-0.306463	0.000151723	0.00113109	-0.422115	1.83836e-05	0.000202908	-0.488297	1.85e-06	0.00011887
mannose receptor C type 2(MRC2)	mrc2	0.658884	8.81e-20	3.55e-17	0.708142	7.10249e-16	2.82216e-13	0.615646	2.82e-10	2.24e-07		maltase-glucoamylase 2 (putative)(MGAM2)	MGAM2	-0.370646	3.53e-06	4.59e-05	-0.486459	5.03322e-07	1.01319e-05	-0.42003	5.67e-05	0.00169253
MAF bZIP transcription factor B(MAFB)	MAFB	0.333801	3.38e-05	0.000319838	0.379383	0.000137834	0.00109727	0.351654	0.000899851	0.0139729		calcium dependent secretion activator 2(CADPS2)	CADPS2	-0.342053	2.09e-05	0.000211698	-0.548277	7.36427e-09	2.73586e-07	-0.557814	2.41e-08	4.61e-06
glutamine-fructose-6-phosphate transaminase 2(GFPT2)	GFPT2	0.487269	3.38e-10	1.34e-08	0.663053	1.84102e-13	3.399e-11	0.527848	1.76e-07	2e-05		melanocortin 2 receptor accessory protein 2(MRAP2)	MRAP2	-0.446762	1.26e-08	3.43e-07	-0.444434	5.72811e-06	7.81914e-05	-0.500046	9.48e-07	7.1e-05
C-type lectin domain family 2 member B(CLEC2B)	CLEC2B	0.337106	2.79e-05	0.000271398	0.40237	4.82549e-05	0.000456051	0.32558	0.00222132	0.0269695		kinesin family member 12(KIF12)	KIF12	-0.380057	1.89e-06	2.69e-05	-0.54804	7.49711e-09	2.76833e-07	-0.572163	8.66e-09	2.2e-06
AKT serine/threonine kinase 3(AKT3)	AKT3	0.309901	0.000126617	0.000968187	0.402335	4.83352e-05	0.000456574	0.32891	0.00198768	0.0250293		nitric oxide synthase trafficking(NOSTRIN)	NOSTRIN	-0.594036	1.75e-15	2.33e-13	-0.515552	7.65035e-08	1.99477e-06	-0.636435	4.53e-11	6.5e-08
gap junction protein gamma 1(GJC1)	GJC1	0.360028	6.97e-06	8.35e-05	0.339223	0.000722263	0.00422854	0.580983	4.5e-09	1.32e-06		solute carrier family 18 member B1(SLC18B1)	SLC18B1	-0.442053	1.86e-08	4.81e-07	-0.415828	2.51611e-05	0.000266606	-0.322889	0.00242781	0.0287365
protein tyrosine phosphatase, receptor type U(PTPRU)	PTPRU	0.56483	7.57e-14	7.26e-12	0.328357	0.00109024	0.00586965	0.428899	3.78e-05	0.00121227		clarin 3(CLRN3)	clrn3	-0.478063	8.01e-10	2.93e-08	-0.466944	1.6209e-06	2.74832e-05	-0.361089	0.000636397	0.010854
glypican 6(GPC6)	GPC6	0.520292	1.22e-11	6.64e-10	0.411469	3.11646e-05	0.000315582	0.490084	1.67e-06	0.000110156		colorectal cancer associated 2(COLCA2)	COLCA2	-0.564309	8.07e-14	7.6e-12	-0.583297	4.47945e-10	2.55064e-08	-0.517528	3.35e-07	3.2e-05
tetraspanin 2(TSPAN2)	TSPAN2	0.418156	1.23e-07	2.47e-06	0.301904	0.00279548	0.0124533	0.364889	0.000551847	0.00975954		SLAIN motif family member 1(SLAIN1)	SLAIN1	-0.57131	3.39e-14	3.41e-12	-0.512949	9.12066e-08	2.3186e-06	-0.314451	0.00319208	0.0347558
actin related protein 2/3 complex subunit 2(ARPC2)	ARPC2	0.417091	1.34e-07	2.65e-06	0.567021	1.71389e-09	8.01191e-08	0.317245	0.00291801	0.0326313		tandem C2 domains, nuclear(TC2N)	TC2N	-0.343881	1.88e-05	0.000193455	-0.386623	9.98616e-05	0.0008346	-0.493992	1.34e-06	9.33e-05
ADP ribosylation factor like GTPase 4C(ARL4C)	ARL4C	0.768657	3.98e-30	2.04e-26	0.615736	2.44738e-11	2.20361e-09	0.554984	2.94e-08	5.27e-06		delta 4-desaturase, sphingolipid 2(DEGS2)	DEGS2	-0.458915	4.46e-09	1.35e-07	-0.413365	2.84057e-05	0.000292836	-0.486884	2e-06	0.000125123
growth differentiation factor 11(GDF11)	GDF11	0.378991	2.03e-06	2.88e-05	0.305082	0.00250759	0.0114043	0.47596	3.63e-06	0.00019368		hydroxylysine kinase(HYKK)	HYKK	-0.307385	0.000144572	0.00108566	-0.444612	5.67296e-06	7.76707e-05	-0.366068	0.000527789	0.00941686
leucine rich repeat containing 17(LRRC17)	LRRC17	0.532627	3.22e-12	2.05e-10	0.484758	5.58948e-07	1.10807e-05	0.507119	6.27e-07	5.23e-05		ZFP3 zinc finger protein(ZFP3)	ZFP3	-0.417527	1.3e-07	2.57e-06	-0.447981	4.72269e-06	6.70197e-05	-0.361735	0.000621244	0.010674
follistatin like 3(FSTL3)	FSTL3	0.439538	2.28e-08	5.76e-07	0.596468	1.4308e-10	9.98176e-09	0.320448	0.00262998	0.0305189		gamma-glutamyltransferase 6(GGT6)	GGT6	-0.355392	9.32e-06	0.000107406	-0.404905	4.27757e-05	0.000413242	-0.345279	0.00113043	0.0165886
semaphorin 3A(SEMA3A)	SEMA3A	0.474889	1.07e-09	3.79e-08	0.620274	1.58656e-11	1.51828e-09	0.60067	9.73e-10	4.73e-07		solute carrier family 44 member 3(SLC44A3)	SLC44A3	-0.336481	2.9e-05	0.000279846	-0.47081	1.29302e-06	2.26378e-05	-0.455057	1.07e-05	0.000451473
tubulin alpha 1b(TUBA1B)	TUBA1B	0.452148	7.98e-09	2.26e-07	0.439019	7.65898e-06	9.81014e-05	0.337852	0.00146586	0.0200938		chromosome 1 open reading frame 131(C1orf131)	C1orf131	-0.544266	8.69e-13	6.66e-11	-0.434112	9.92317e-06	0.00012124	-0.44415	1.84e-05	0.000694894
tubulin beta 3 class III(TUBB3)	TUBB3	0.492642	2.02e-10	8.45e-09	0.54887	7.04211e-09	2.64303e-07	0.559136	2.2e-08	4.34e-06		small G protein signaling modulator 1(SGSM1)	SGSM1	-0.477549	8.4e-10	3.04e-08	-0.638933	2.47416e-12	2.97517e-10	-0.477961	3.26e-06	0.000177372
myosin light chain 9(MYL9)	MYL9	0.481364	5.9e-10	2.19e-08	0.311484	0.00200718	0.00956644	0.301997	0.00471438	0.0461511		galactose mutarotase(GALM)	GALM	-0.363041	5.77e-06	7.05e-05	-0.521481	5.09797e-08	1.39701e-06	-0.372806	0.000407754	0.00781101
brain abundant membrane attached signal protein 1(BASP1)	BASP1	0.570352	3.82e-14	3.83e-12	0.700224	2.03069e-15	7.0032e-13	0.431506	3.35e-05	0.00110574		potassium voltage-gated channel subfamily H member 8(KCNH8)	kcnh8	-0.493367	1.88e-10	7.97e-09	-0.618017	1.96988e-11	1.82768e-09	-0.536753	9.97e-08	1.27e-05
family with sequence similarity 3 member C(FAM3C)	FAM3C	0.55882	1.57e-13	1.42e-11	0.442396	6.39342e-06	8.49265e-05	0.33991	0.00136489	0.0190473		family with sequence similarity 3 member D(FAM3D)	FAM3D	-0.316184	9.05e-05	0.000729759	-0.330314	0.00101343	0.00554761	-0.452315	1.23e-05	0.000500356
glycoprotein nmb(GPNMB)	GPNMB	0.389258	1.01e-06	1.56e-05	0.43703	8.51094e-06	0.00010699	0.311638	0.003491	0.0370348		glycerate kinase(GLYCTK)	GLYCTK	-0.392657	7.97e-07	1.27e-05	-0.570366	1.30863e-09	6.37845e-08	-0.386593	0.000236283	0.00513978
MAD2 mitotic arrest deficient-like 2 (yeast)(MAD2L2)	MAD2L2	0.314334	0.0001	0.000795395	0.378498	0.000143296	0.00113335	0.312035	0.00344735	0.0366879		synaptoporin(SYNPR)	SYNPR	-0.310091	0.000125349	0.000960635	-0.343528	0.000610982	0.00370399	-0.331416	0.0018267	0.0235931
vesicle amine transport 1(VAT1)	VAT1	0.548567	5.29e-13	4.28e-11	0.370459	0.000202963	0.00150865	0.328447	0.00201881	0.0252841		chromosome 4 open reading frame 33(C4orf33)	C4orf33	-0.342092	2.09e-05	0.000211531	-0.318616	0.00155736	0.00780302	-0.317785	0.00286754	0.0322583
semaphorin 3C(SEMA3C)	SEMA3C	0.475182	1.04e-09	3.7e-08	0.593593	1.84375e-10	1.22546e-08	0.505451	6.92e-07	5.66e-05		carboxymethylenebutenolidase homolog(CMBL)	CMBL	-0.303707	0.000175109	0.00127443	-0.504719	1.57484e-07	3.69512e-06	-0.374708	0.00037873	0.0074151
prolyl 3-hydroxylase 3(P3H3)	P3H3	0.55252	3.33e-13	2.85e-11	0.402423	4.81323e-05	0.000455128	0.300295	0.00496618	0.0478552		sosondowah ankyrin repeat domain family member A(SOWAHA)	SOWAHA	-0.486823	3.52e-10	1.39e-08	-0.607561	5.2526e-11	4.28603e-09	-0.499757	9.64e-07	7.17e-05
DR1 associated protein 1(DRAP1)	DRAP1	0.457374	5.1e-09	1.51e-07	0.520947	5.28951e-08	1.44086e-06	0.327691	0.00207052	0.0257076		TBC/LysM-associated domain containing 2(TLDC2)	TLDC2	-0.390227	9.44e-07	1.47e-05	-0.357585	0.000347915	0.00236841	-0.375409	0.000368514	0.00726221
prolyl 3-hydroxylase family member 4 (non-enzymatic)(P3H4)	P3H4	0.46746	2.1e-09	6.93e-08	0.457948	2.71364e-06	4.22486e-05	0.368838	0.000474994	0.00877054		piwi like RNA-mediated gene silencing 4(PIWIL4)	PIWIL4	-0.427262	6.1e-08	1.35e-06	-0.471624	1.23256e-06	2.17458e-05	-0.49038	1.64e-06	0.000108582
podoplanin(PDPN)	PDPN	0.516281	1.86e-11	9.87e-10	0.603115	7.88518e-11	6.1592e-09	0.452262	1.23e-05	0.000500326		interleukin 23 receptor(IL23R)	IL23R	-0.448699	1.07e-08	2.96e-07	-0.331712	0.000961597	0.00530999	-0.525759	2.01e-07	2.17e-05
periostin(POSTN)	POSTN	0.748187	8.52e-28	2.5e-24	0.715262	2.67936e-16	1.19447e-13	0.53662	1.01e-07	1.27e-05		chromosome 1 open reading frame 210(C1orf210)	C1orf210	-0.435645	3.13e-08	7.53e-07	-0.504465	1.60121e-07	3.74258e-06	-0.302852	0.00459232	0.0452055
polo like kinase 2(PLK2)	PLK2	0.427702	5.9e-08	1.31e-06	0.434327	9.81202e-06	0.000120043	0.481159	2.74e-06	0.000155016		ankyrin and armadillo repeat containing(ANKAR)	ANKAR	-0.343623	1.9e-05	0.000195565	-0.487139	4.82575e-07	9.77884e-06	-0.328712	0.0020009	0.0251329
tetraspanin 9(TSPAN9)	TSPAN9	0.467118	2.17e-09	7.09e-08	0.498014	2.43189e-07	5.37487e-06	0.364516	0.000559672	0.00986901		butyrophilin like 9(BTNL9)	BTNL9	-0.500125	9.68e-11	4.36e-09	-0.559504	3.10899e-09	1.32154e-07	-0.355247	0.000789633	0.0126926
chromobox 1(CBX1)	CBX1	0.410718	2.16e-07	4.01e-06	0.441201	6.81681e-06	8.93174e-05	0.34362	0.00119863	0.0173364		anterior gradient 3, protein disulphide isomerase family member(AGR3)	AGR3	-0.417352	1.31e-07	2.61e-06	-0.319054	0.00153298	0.00770197	-0.489662	1.71e-06	0.000112055
myeloid/lymphoid or mixed-lineage leukemia; translocated to, 11(MLLT11)	MLLT11	0.525472	7.03e-12	4.05e-10	0.619888	1.64648e-11	1.53543e-09	0.67645	8.8e-13	2.95e-09		zinc finger protein, FOG family member 1(ZFPM1)	ZFPM1	-0.359594	7.17e-06	8.56e-05	-0.550225	6.3553e-09	2.43017e-07	-0.454477	1.1e-05	0.000459676
fermitin family member 2(FERMT2)	FERMT2	0.387612	1.13e-06	1.72e-05	0.468771	1.45719e-06	2.51032e-05	0.564616	1.49e-08	3.24e-06		Ras association domain family member 6(RASSF6)	RASSF6	-0.326132	5.23e-05	0.000461056	-0.353049	0.00041843	0.00272464	-0.600808	9.62e-10	4.76e-07
GLI pathogenesis related 1(GLIPR1)	GLIPR1	0.38953	9.91e-07	1.53e-05	0.464769	1.83846e-06	3.03829e-05	0.565031	1.45e-08	3.19e-06		citrate lyase beta like(CLYBL)	CLYBL	-0.387031	1.18e-06	1.78e-05	-0.552502	5.34348e-09	2.09588e-07	-0.53617	1.04e-07	1.29e-05
RAB31, member RAS oncogene family(RAB31)	RAB31	0.606385	3.15e-16	5.06e-14	0.661748	2.13179e-13	3.74661e-11	0.604774	6.97e-10	3.69e-07		lactate dehydrogenase D(LDHD)	LDHD	-0.369614	3.78e-06	4.87e-05	-0.35324	0.000415223	0.00270858	-0.450531	1.34e-05	0.00053233
heat shock transcription factor 2 binding protein(HSF2BP)	HSF2BP	0.532686	3.2e-12	2.04e-10	0.433783	1.00958e-05	0.000122857	0.308287	0.00387957	0.0401546		fucokinase(FUK)	FUK	-0.438258	2.54e-08	6.33e-07	-0.440078	7.23883e-06	9.37049e-05	-0.327663	0.00207246	0.0257106
protease, serine 23(PRSS23)	PRSS23	0.573472	2.58e-14	2.69e-12	0.666811	1.20194e-13	2.36226e-11	0.451904	1.26e-05	0.00050725		coiled-coil domain containing 125(CCDC125)	CCDC125	-0.514894	2.16e-11	1.12e-09	-0.47853	8.16567e-07	1.5371e-05	-0.341206	0.00130458	0.0183928
elastin microfibril interfacer 1(EMILIN1)	EMILIN1	0.541012	1.26e-12	8.95e-11	0.525475	3.8612e-08	1.10619e-06	0.472097	4.46e-06	0.000228256		glutamate rich 5(ERICH5)	ERICH5	-0.420045	1.07e-07	2.19e-06	-0.400359	5.30607e-05	0.000494314	-0.467465	5.68e-06	0.000271807
follistatin like 1(FSTL1)	FSTL1	0.539268	1.53e-12	1.06e-10	0.57075	1.26842e-09	6.24911e-08	0.526521	1.92e-07	2.12e-05		anoctamin 5(ANO5)	ANO5	-0.535115	2.44e-12	1.61e-10	-0.526251	3.6569e-08	1.05594e-06	-0.429886	3.62e-05	0.00116801
ADAM metallopeptidase with thrombospondin type 1 motif 7(ADAMTS7)	ADAMTS7	0.707268	9.48e-24	9.27e-21	0.700111	2.06089e-15	6.97572e-13	0.403847	0.0001153	0.00294309		NOP2/Sun RNA methyltransferase family member 6(NSUN6)	NSUN6	-0.442803	1.75e-08	4.54e-07	-0.329881	0.00102997	0.0056046	-0.346464	0.00108388	0.0160776
G protein-coupled receptor 176(GPR176)	GPR176	0.391989	8.35e-07	1.32e-05	0.511128	1.03051e-07	2.58376e-06	0.468789	5.3e-06	0.000258129		round spermatid basic protein 1 like(RSBN1L)	RSBN1L	-0.302176	0.000189509	0.00135805	-0.306875	0.00235719	0.0108663	-0.311339	0.00352419	0.0372428
nidogen 2(NID2)	NID2	0.577691	1.51e-14	1.65e-12	0.675395	4.43204e-14	1.01261e-11	0.378572	0.000325509	0.00660452		BEN domain containing 7(BEND7)	BEND7	-0.329363	4.36e-05	0.000397099	-0.433541	1.02243e-05	0.00012409	-0.303852	0.00445301	0.0442383
integrin subunit alpha 11(ITGA11)	ITGA11	0.686079	6.45e-22	3.89e-19	0.573978	9.74509e-10	5.01749e-08	0.322836	0.00243209	0.0287647		ligand of numb-protein X 2(LNX2)	LNX2	-0.397166	5.8e-07	9.55e-06	-0.487316	4.77331e-07	9.69406e-06	-0.38163	0.000288357	0.00600002
muscle RAS oncogene homolog(MRAS)	MRAS	0.407324	2.78e-07	5.03e-06	0.541806	1.19348e-08	4.09276e-07	0.330672	0.00187325	0.0239381		unc-5 family C-terminal like(UNC5CL)	UNC5CL	-0.391836	8.44e-07	1.33e-05	-0.416589	2.42311e-05	0.000257948	-0.538076	9.14e-08	1.21e-05
pleckstrin homology like domain family A member 1(PHLDA1)	PHLDA1	0.446802	1.25e-08	3.42e-07	0.448627	4.55845e-06	6.52462e-05	0.43228	3.23e-05	0.00107829		coiled-coil domain containing 129(CCDC129)	CCDC129	-0.435922	3.06e-08	7.41e-07	-0.415322	2.57976e-05	0.000271461	-0.366546	0.000518324	0.00928644
zinc finger protein 365(ZNF365)	ZNF365	0.533615	2.89e-12	1.86e-10	0.509106	1.17915e-07	2.90074e-06	0.37708	0.000345181	0.00688787		aldo-keto reductase family 7 like (gene/pseudogene)(AKR7L)	AKR7L	-0.473735	1.19e-09	4.14e-08	-0.538447	1.52724e-08	5.09395e-07	-0.593273	1.75e-09	7.44e-07
dickkopf WNT signaling pathway inhibitor 1(DKK1)	DKK1	0.407444	2.75e-07	5e-06	0.450291	4.15986e-06	6.06331e-05	0.339034	0.00140706	0.0195093		cilia and flagella associated protein 65(CFAP65)	CFAP65	-0.326767	5.05e-05	0.000448581	-0.491544	3.66655e-07	7.70312e-06	-0.345072	0.00113874	0.0166862
palladin, cytoskeletal associated protein(PALLD)	PALLD	0.465796	2.44e-09	7.82e-08	0.435837	9.06386e-06	0.000112547	0.327411	0.00208997	0.0258641		chromosome 2 open reading frame 72(C2orf72)	C2orf72	-0.627725	1.37e-17	2.83e-15	-0.531958	2.44074e-08	7.53579e-07	-0.578248	5.53e-09	1.52e-06
plexin D1(PLXND1)	PLXND1	0.504686	6.13e-11	2.86e-09	0.372495	0.000185998	0.00140831	0.486116	2.09e-06	0.000129751		ankyrin repeat and sterile alpha motif domain containing 4B(ANKS4B)	ANKS4B	-0.443073	1.71e-08	4.45e-07	-0.449072	4.44842e-06	6.41738e-05	-0.668731	1.97e-12	5.41e-09
sulfatase 1(SULF1)	SULF1	0.67954	2.21e-21	1.19e-18	0.654337	4.83701e-13	7.12991e-11	0.396994	0.000154041	0.0036827		small VCP interacting protein(SVIP)	SVIP	-0.343821	1.88e-05	0.000193854	-0.431126	1.15947e-05	0.00013717	-0.346351	0.00108822	0.0161182
DENN domain containing 5A(DENND5A)	DENND5A	0.327531	4.83e-05	0.000433666	0.565594	1.92129e-09	8.84568e-08	0.424982	4.53e-05	0.00140511		POC1 centriolar protein B(POC1B)	POC1B	-0.324516	5.72e-05	0.000497589	-0.355027	0.000386201	0.00255946	-0.411205	8.39e-05	0.00231761
BICD cargo adaptor 2(BICD2)	BICD2	0.523002	9.16e-12	5.22e-10	0.624618	1.0408e-11	1.02831e-09	0.543263	6.5e-08	9.47e-06		calcium release activated channel regulator 2B(CRACR2B)	cracr2b	-0.304208	0.000170623	0.00124753	-0.601528	9.10235e-11	6.9322e-09	-0.454441	1.11e-05	0.000459864
neuronal calcium sensor 1(NCS1)	NCS1	0.438222	2.54e-08	6.34e-07	0.458472	2.63438e-06	4.11549e-05	0.689926	2.02e-13	7.63e-10		solute carrier family 39 member 5(SLC39A5)	SLC39A5	-0.511281	3.13e-11	1.57e-09	-0.5189	6.08899e-08	1.63668e-06	-0.437861	2.49e-05	0.000876281
zinc finger protein, FOG family member 2(ZFPM2)	ZFPM2	0.440558	2.1e-08	5.35e-07	0.545926	8.78677e-09	3.16151e-07	0.357091	0.000737967	0.0121006		HNF1A antisense RNA 1(HNF1A-AS1)	HNF1A-AS1	-0.588516	3.66e-15	4.51e-13	-0.608334	4.89127e-11	4.02714e-09	-0.568697	1.11e-08	2.67e-06
angiopoietin like 2(ANGPTL2)	angptl2	0.609552	2.01e-16	3.41e-14	0.612395	3.35289e-11	2.89076e-09	0.417389	6.38e-05	0.00185191		SGT1 homolog, MIS12 kinetochore complex assembly cochaperone pseudogene 3(SUGT1P3)	SUGT1P3	-0.394552	6.98e-07	1.12e-05	-0.31499	0.0017732	0.00867987	-0.550922	3.88e-08	6.29e-06
tetratricopeptide repeat domain 9(TTC9)	TTC9	0.462859	3.16e-09	9.89e-08	0.322338	0.00136087	0.00699889	0.310859	0.00357806	0.0377196		family with sequence similarity 169 member B(FAM169B)	FAM169B	-0.355533	9.24e-06	0.000106591	-0.440548	7.05941e-06	9.20341e-05	-0.319552	0.00270788	0.0310999
monocyte to macrophage differentiation associated(MMD)	MMD	0.542823	1.03e-12	7.52e-11	0.654379	4.81521e-13	7.21413e-11	0.404605	0.000111621	0.0028784		HID1 domain containing(HID1)	HID1	-0.492047	2.14e-10	8.93e-09	-0.526645	3.55691e-08	1.03196e-06	-0.396573	0.000156773	0.00373912
C-type lectin domain family 5 member A(CLEC5A)	CLEC5A	0.503645	6.81e-11	3.14e-09	0.540114	1.35179e-08	4.56711e-07	0.346349	0.00108831	0.0161116		tubulin tyrosine ligase like 6(TTLL6)	TTLL6	-0.502897	7.34e-11	3.37e-09	-0.450626	4.08372e-06	5.9666e-05	-0.483061	2.47e-06	0.000148041
pleckstrin homology like domain family A member 3(PHLDA3)	PHLDA3	0.433333	3.77e-08	8.85e-07	0.404908	4.27696e-05	0.000413402	0.300277	0.0049689	0.0478662		small integral membrane protein 24(SMIM24)	Smim24	-0.343898	1.87e-05	0.000193351	-0.414021	2.7505e-05	0.000285484	-0.472032	4.47e-06	0.000228264
family with sequence similarity 89 member B(FAM89B)	FAM89B	0.411264	2.08e-07	3.87e-06	0.485293	5.40854e-07	1.07571e-05	0.374168	0.000386766	0.00749943		zinc finger protein 493(ZNF493)	ZNF493	-0.449521	9.97e-09	2.78e-07	-0.443532	6.0141e-06	8.15472e-05	-0.366989	0.00050968	0.00918063
pannexin 1(PANX1)	PANX1	0.465859	2.42e-09	7.79e-08	0.559053	3.22059e-09	1.36264e-07	0.311541	0.00350175	0.0370836		EPH receptor A10(EPHA10)	EPHA10	-0.46206	3.39e-09	1.05e-07	-0.484542	5.66419e-07	1.11924e-05	-0.574847	7.11e-09	1.9e-06
four jointed box 1(FJX1)	fjx1	0.367956	4.21e-06	5.34e-05	0.460834	2.30379e-06	3.66162e-05	0.3688	0.000475682	0.00877249		ribosomal modification protein rimK like family member A(RIMKLA)	RIMKLA	-0.490154	2.56e-10	1.05e-08	-0.44729	4.90447e-06	6.91163e-05	-0.541174	7.46e-08	1.07e-05
solute carrier family 24 member 2(SLC24A2)	SLC24A2	0.399705	4.83e-07	8.11e-06	0.650768	7.11899e-13	1.00093e-10	0.334674	0.0016351	0.0217804		SH2 domain containing 6(SH2D6)	SH2D6	-0.422309	8.98e-08	1.89e-06	-0.422801	1.77574e-05	0.000196948	-0.33238	0.00176799	0.0230121
DnaJ heat shock protein family (Hsp40) member B5(DNAJB5)	DNAJB5	0.374857	2.68e-06	3.59e-05	0.564823	2.04311e-09	9.26649e-08	0.456012	1.02e-05	0.000436388		KRTAP5-1/KRTAP5-2 antisense RNA 1(KRTAP5-AS1)	KRTAP5-AS1	-0.424018	7.86e-08	1.67e-06	-0.388394	9.21858e-05	0.000782616	-0.373514	0.000396724	0.00763852
F-box and leucine rich repeat protein 2(FBXL2)	FBXL2	0.547952	5.68e-13	4.52e-11	0.425625	1.53861e-05	0.000174675	0.366739	0.000514532	0.00924594		kyphoscoliosis peptidase(KY)	KY	-0.365846	4.82e-06	6.01e-05	-0.347919	0.000513861	0.0032254	-0.400383	0.000133584	0.00330088
olfactomedin like 2B(OLFML2B)	OLFML2B	0.530601	4.02e-12	2.5e-10	0.340056	0.000699366	0.00412222	0.366796	0.000513416	0.00923139		leucine rich repeat containing 66(LRRC66)	LRRC66	-0.492969	1.95e-10	8.22e-09	-0.467877	1.53528e-06	2.62505e-05	-0.6156	2.83e-10	2.19e-07
transmembrane protein 158 (gene/pseudogene)(TMEM158)	TMEM158	0.74115	4.79e-27	1.23e-23	0.786722	2.10273e-21	6.40562e-18	0.468252	5.46e-06	0.000264634		family with sequence similarity 221 member A(FAM221A)	FAM221A	-0.513119	2.59e-11	1.32e-09	-0.513762	8.63472e-08	2.21044e-06	-0.631346	7.18e-11	9.02e-08
zinc finger protein 521(ZNF521)	ZNF521	0.366833	4.52e-06	5.69e-05	0.416804	2.39749e-05	0.000255518	0.384422	0.000257895	0.0054989		alkaline ceramidase 2(ACER2)	ACER2	-0.313785	0.000102947	0.000814809	-0.435585	9.18487e-06	0.000113741	-0.347429	0.00104726	0.0156809
chloride intracellular channel 4(CLIC4)	CLIC4	0.434506	3.43e-08	8.17e-07	0.482992	6.22849e-07	1.21629e-05	0.481278	2.72e-06	0.000154594		chromosome 11 open reading frame 53(C11orf53)	c11orf53	-0.504955	5.97e-11	2.79e-09	-0.30819	0.00225212	0.0104904	-0.346946	0.00106544	0.0158899
WW domain containing transcription regulator 1(WWTR1)	WWTR1	0.352041	1.15e-05	0.000127586	0.317089	0.00164517	0.00816689	0.361351	0.000630198	0.0107849		zinc finger protein 429(ZNF429)	ZNF429	-0.33641	2.91e-05	0.00028075	-0.43929	7.54929e-06	9.69002e-05	-0.323157	0.00240652	0.0285518
zinc finger protein 385A(ZNF385A)	ZNF385A	0.3559	9.03e-06	0.000104363	0.549504	6.71247e-09	2.53493e-07	0.321819	0.00251465	0.0294868		natural killer cell cytotoxicity receptor 3 ligand 1(NCR3LG1)	NCR3LG1	-0.33084	4.01e-05	0.000369408	-0.485617	5.30164e-07	1.0579e-05	-0.446953	1.6e-05	0.000614641
EGF like domain multiple 6(EGFL6)	EGFL6	0.574141	2.37e-14	2.48e-12	0.598137	1.23355e-10	8.80737e-09	0.493274	1.4e-06	9.62e-05		SUMO interacting motifs containing 1(SIMC1)	SIMC1	-0.333072	3.53e-05	0.000331083	-0.406599	3.94435e-05	0.000383483	-0.433601	3.04e-05	0.0010238
sushi domain containing 5(SUSD5)	SUSD5	0.303489	0.000177098	0.00128753	0.339184	0.000723336	0.00423212	0.406727	0.000101892	0.00268958		solute carrier family 26 member 5(SLC26A5)	SLC26A5	-0.446532	1.28e-08	3.49e-07	-0.341195	0.000669163	0.00397884	-0.480588	2.82e-06	0.000158715
retinoic acid induced 14(RAI14)	RAI14	0.633577	5.53e-18	1.4e-15	0.780724	6.66047e-21	1.52175e-17	0.371872	0.00042275	0.00801181		patatin like phospholipase domain containing 7(PNPLA7)	PNPLA7	-0.481164	6.01e-10	2.23e-08	-0.375968	0.000160044	0.00124693	-0.384081	0.000261451	0.00554339
G-protein signaling modulator 1(GPSM1)	GPSM1	0.444033	1.58e-08	4.19e-07	0.670438	7.91662e-14	1.68256e-11	0.489966	1.68e-06	0.000110644		ectonucleoside triphosphate diphosphohydrolase 8(ENTPD8)	ENTPD8	-0.389233	1.01e-06	1.56e-05	-0.378556	0.000142928	0.0011319	-0.392775	0.000183541	0.00421432
tetratricopeptide repeat, ankyrin repeat and coiled-coil containing 2(TANC2)	TANC2	0.413941	1.7e-07	3.24e-06	0.596575	1.41737e-10	9.92592e-09	0.364591	0.000558102	0.00985283		leucine rich repeat containing 75A(LRRC75A)	LRRC75A	-0.434177	3.53e-08	8.35e-07	-0.548124	7.44956e-09	2.76193e-07	-0.34822	0.0010181	0.0153432
protein phosphatase 1 regulatory inhibitor subunit 14B(PPP1R14B)	PPP1R14B	0.324852	5.62e-05	0.000490422	0.500616	2.05682e-07	4.62419e-06	0.430194	3.56e-05	0.00115639		chromosome 6 open reading frame 222(C6orf222)	C6orf222	-0.331619	3.83e-05	0.000355264	-0.370754	0.000200423	0.00149463	-0.39375	0.000176292	0.00409148
myoferlin(MYOF)	MYOF	0.582435	8.16e-15	9.21e-13	0.67771	3.36733e-14	8.09842e-12	0.354517	0.000810972	0.0129665		iodotyrosine deiodinase(IYD)	IYD	-0.447979	1.14e-08	3.13e-07	-0.419542	2.09193e-05	0.000226653	-0.568523	1.13e-08	2.68e-06
gremlin 1, DAN family BMP antagonist(GREM1)	GREM1	0.548506	5.33e-13	4.27e-11	0.537365	1.65254e-08	5.46204e-07	0.573613	7.79e-09	2.04e-06		family with sequence similarity 177 member B(FAM177B)	FAM177B	-0.47453	1.11e-09	3.89e-08	-0.512977	9.10303e-08	2.31734e-06	-0.495922	1.2e-06	8.65e-05
ankyrin repeat domain 1(ANKRD1)	ANKRD1	0.431149	4.49e-08	1.03e-06	0.523328	4.4851e-08	1.24967e-06	0.393419	0.000178723	0.00412883		coiled-coil serine rich protein 1(CCSER1)	CCSER1	-0.346438	1.61e-05	0.000170195	-0.590352	2.44632e-10	1.51572e-08	-0.537625	9.42e-08	1.24e-05
LY6/PLAUR domain containing 3(LYPD3)	LYPD3	0.480713	6.27e-10	2.32e-08	0.427513	1.39704e-05	0.000160699	0.528389	1.7e-07	1.95e-05		chromosome 5 open reading frame 63(C5orf63)	c5orf63	-0.383993	1.45e-06	2.15e-05	-0.410349	3.29101e-05	0.000329606	-0.348436	0.00101026	0.0152555
sialic acid binding Ig like lectin 9(SIGLEC9)	SIGLEC9	0.300601	0.000205469	0.00145566	0.349043	0.000491394	0.00310785	0.317129	0.00292897	0.0326933		chromosome 9 open reading frame 152(C9orf152)	C9orf152	-0.521534	1.07e-11	6.01e-10	-0.493051	3.33469e-07	7.09563e-06	-0.317419	0.00290168	0.0324969
sushi repeat containing protein, X-linked 2(SRPX2)	SRPX2	0.698328	5.88e-23	4.83e-20	0.74612	2.70973e-18	2.35849e-15	0.469568	5.09e-06	0.000251845		proline rich 26(PRR26)	PRR26	-0.534761	2.54e-12	1.67e-10	-0.537215	1.67066e-08	5.50205e-07	-0.538981	8.62e-08	1.17e-05
PDZ and LIM domain 3(PDLIM3)	PDLIM3	0.45511	6.2e-09	1.8e-07	0.487391	4.75103e-07	9.67031e-06	0.396681	0.000156064	0.00372517		long intergenic non-protein coding RNA 982(LINC00982)	LINC00982	-0.306986	0.000147625	0.00110656	-0.519048	6.0276e-08	1.62257e-06	-0.329862	0.0019251	0.0244146
ubiquitin conjugating enzyme E2 S(UBE2S)	UBE2S	0.319374	7.6e-05	0.000629779	0.336423	0.00080425	0.00460529	0.430267	3.55e-05	0.00115618		proline, histidine and glycine rich 1(PHGR1)	PHGR1	-0.321163	6.89e-05	0.000582136	-0.42456	1.6243e-05	0.000182813	-0.304676	0.00434116	0.0433987
potassium calcium-activated channel subfamily M regulatory beta subunit 4(KCNMB4)	KCNMB4	0.589871	3.06e-15	3.92e-13	0.560151	2.95538e-09	1.26507e-07	0.357701	0.000721568	0.0119225		SH2 domain containing 7(SH2D7)	SH2D7	-0.33312	3.52e-05	0.000330776	-0.369572	0.000210795	0.00155862	-0.343057	0.00122261	0.0176242
chromosome 6 open reading frame 15(C6orf15)	C6orf15	0.379254	2e-06	2.83e-05	0.359814	0.000317436	0.00219693	0.560791	1.96e-08	3.94e-06		ATP binding cassette subfamily C member 6 pseudogene 1(ABCC6P1)	ABCC6P1	-0.527574	5.6e-12	3.33e-10	-0.394046	7.12003e-05	0.000630218	-0.47108	4.7e-06	0.000236843
tropomodulin 3(TMOD3)	TMOD3	0.365377	4.97e-06	6.17e-05	0.506314	1.41823e-07	3.3797e-06	0.330367	0.0018926	0.0241241		LHFPL3 antisense RNA 2(LHFPL3-AS2)	LHFPL3-AS2	-0.465096	2.59e-09	8.25e-08	-0.487086	4.84177e-07	9.80044e-06	-0.320888	0.00259247	0.0301998
dermatan sulfate epimerase(DSE)	DSE	0.495626	1.51e-10	6.61e-09	0.714684	2.9031e-16	1.23402e-13	0.729695	1.6e-15	2.41e-11
nuclear receptor binding protein 1(NRBP1)	NRBP1	0.400851	4.45e-07	7.57e-06	0.441843	6.58638e-06	8.67959e-05	0.347954	0.00102784	0.0154437
LDL receptor related protein 12(LRP12)	LRP12	0.444663	1.5e-08	4.03e-07	0.544242	9.96314e-09	3.50204e-07	0.49103	1.59e-06	0.00010538
MyoD family inhibitor domain containing(MDFIC)	MDFIC	0.363502	5.6e-06	6.87e-05	0.364298	0.000263419	0.00188519	0.37422	0.000385985	0.00749875
schwannomin interacting protein 1(SCHIP1)	SCHIP1	0.588739	3.56e-15	4.48e-13	0.395139	6.7695e-05	0.000604756	0.455741	1.04e-05	0.000439294
ras homolog family member D(RHOD)	RHOD	0.416202	1.43e-07	2.8e-06	0.513349	8.87847e-08	2.26333e-06	0.373757	0.000392997	0.00758613
G0/G1 switch 2(G0S2)	G0S2	0.311131	0.00011862	0.000919016	0.553913	4.79586e-09	1.90149e-07	0.439822	2.26e-05	0.000811287
NADPH oxidase 4(NOX4)	NOX4	0.643885	1.07e-18	3.74e-16	0.49711	2.57676e-07	5.64723e-06	0.302255	0.00467729	0.0458922
collagen type V alpha 3 chain(COL5A3)	COL5A3	0.654407	1.89e-19	6.91e-17	0.593861	1.80076e-10	1.20125e-08	0.329564	0.00194451	0.0245883
carbohydrate sulfotransferase 11(CHST11)	CHST11	0.721475	4.51e-25	6.61e-22	0.761685	2.06066e-19	3.42407e-16	0.58569	3.15e-09	1.11e-06
ArfGAP with SH3 domain, ankyrin repeat and PH domain 1(ASAP1)	ASAP1	0.493626	1.83e-10	7.82e-09	0.595605	1.54431e-10	1.05718e-08	0.493191	1.4e-06	9.63e-05
neurotrimin(NTM)	NTM	0.694719	1.21e-22	9.17e-20	0.588345	2.91008e-10	1.76713e-08	0.350757	0.000929467	0.0143222
SH3 and multiple ankyrin repeat domains 1(SHANK1)	SHANK1	0.340942	2.23e-05	0.00022397	0.565296	1.96746e-09	9.01286e-08	0.384324	0.000258911	0.00551667
golgi transport 1B(GOLT1B)	GOLT1B	0.347333	1.52e-05	0.000162525	0.319584	0.00150391	0.00758722	0.359559	0.000673658	0.0113357
peptidase inhibitor 15(PI15)	PI15	0.302042	0.000190826	0.00136653	0.478721	8.07236e-07	1.52267e-05	0.301071	0.00484993	0.0472176
kelch like family member 5(KLHL5)	KLHL5	0.357097	8.38e-06	9.79e-05	0.448493	4.59188e-06	6.56219e-05	0.512226	4.62e-07	4.04e-05
angiopoietin like 4(ANGPTL4)	ANGPTL4	0.454481	6.54e-09	1.9e-07	0.59101	2.31034e-10	1.44618e-08	0.345455	0.00112341	0.0164936
cerebral endothelial cell adhesion molecule(CERCAM)	CERCAM	0.66654	2.32e-20	9.94e-18	0.708793	6.50426e-16	2.64189e-13	0.60696	5.83e-10	3.59e-07
lymphoid enhancer binding factor 1(LEF1)	LEF1	0.488588	2.98e-10	1.2e-08	0.356687	0.000360939	0.0024362	0.349826	0.000961137	0.01472
ninein(NIN)	NIN	0.359837	7.06e-06	8.43e-05	0.567637	1.63128e-09	7.70453e-08	0.517232	3.41e-07	3.25e-05
coatomer protein complex subunit zeta 2(COPZ2)	COPZ2	0.444429	1.53e-08	4.09e-07	0.456757	2.90201e-06	4.47242e-05	0.452907	1.19e-05	0.000489111
protocadherin 12(PCDH12)	PCDH12	0.337768	2.69e-05	0.000262735	0.305628	0.0024609	0.011262	0.374897	0.000375945	0.00737493
TNF receptor superfamily member 12A(TNFRSF12A)	TNFRSF12A	0.467714	2.05e-09	6.79e-08	0.526159	3.68061e-08	1.06111e-06	0.441029	2.14e-05	0.000774851
proline rich 16(PRR16)	PRR16	0.430682	4.66e-08	1.07e-06	0.416018	2.49264e-05	0.000264272	0.315292	0.00310726	0.0341402
carbohydrate sulfotransferase 15(CHST15)	CHST15	0.510932	3.25e-11	1.61e-09	0.62004	1.62257e-11	1.52873e-09	0.490995	1.59e-06	0.000105354
tRNA methyltransferase 11-2 homolog (S. cerevisiae)(TRMT112)	TRMT112	0.345901	1.66e-05	0.000174783	0.351354	0.000447989	0.00288932	0.402347	0.000122914	0.00309036
mediator complex subunit 15(MED15)	MED15	0.322762	6.31e-05	0.000541632	0.487079	4.84375e-07	9.79359e-06	0.406946	0.000100933	0.00266892
peptidyl arginine deiminase 3(PADI3)	PADI3	0.409195	2.42e-07	4.45e-06	0.379087	0.000139636	0.0011092	0.360923	0.000640344	0.0108967
RAB23, member RAS oncogene family(RAB23)	RAB23	0.438435	2.5e-08	6.26e-07	0.448347	4.62894e-06	6.59453e-05	0.530807	1.46e-07	1.72e-05
SIX homeobox 4(SIX4)	SIX4	0.532208	3.37e-12	2.13e-10	0.311849	0.00198159	0.0094865	0.536791	9.94e-08	1.27e-05
sphingosine-1-phosphate receptor 5(S1PR5)	S1PR5	0.3746	2.73e-06	3.65e-05	0.444922	5.57861e-06	7.69553e-05	0.381375	0.000291302	0.00603631
interleukin 20 receptor subunit beta(IL20RB)	IL20RB	0.400429	4.59e-07	7.77e-06	0.506396	1.41061e-07	3.37034e-06	0.504257	7.42e-07	5.92e-05
G protein-coupled receptor 87(GPR87)	GPR87	0.633604	5.51e-18	1.41e-15	0.668558	9.83674e-14	1.9543e-11	0.613064	3.51e-10	2.52e-07
alpha 1,4-galactosyltransferase(A4GALT)	A4GALT	0.544174	8.79e-13	6.71e-11	0.592567	2.0171e-10	1.3074e-08	0.324265	0.00232017	0.0278116
triggering receptor expressed on myeloid cells 1(TREM1)	TREM1	0.615983	7.91e-17	1.45e-14	0.599363	1.10567e-10	8.11623e-09	0.397357	0.00015172	0.00363585
slingshot protein phosphatase 1(SSH1)	SSH1	0.411319	2.07e-07	3.86e-06	0.660418	2.47371e-13	4.18653e-11	0.402706	0.00012105	0.00305368
matrix remodeling associated 8(MXRA8)	MXRA8	0.708933	6.7e-24	7.24e-21	0.504408	1.60723e-07	3.74707e-06	0.491388	1.55e-06	0.000104198
FAM20A, golgi associated secretory pathway pseudokinase(FAM20A)	FAM20A	0.416377	1.41e-07	2.77e-06	0.49724	2.55548e-07	5.60734e-06	0.443486	1.9e-05	0.000708727
basonuclin 2(BNC2)	BNC2	0.491761	2.2e-10	9.11e-09	0.520453	5.47258e-08	1.48409e-06	0.467302	5.73e-06	0.000273276
semaphorin 4C(SEMA4C)	SEMA4C	0.520598	1.18e-11	6.48e-10	0.432309	1.09029e-05	0.000130592	0.458268	9.12e-06	0.000399563
lysophosphatidylcholine acyltransferase 2(LPCAT2)	LPCAT2	0.402023	4.09e-07	7.02e-06	0.323387	0.0013097	0.00677189	0.304758	0.00433008	0.0433309
transmembrane protein 132A(TMEM132A)	tmem132a	0.631054	8.19e-18	1.87e-15	0.632223	4.8966e-12	5.32738e-10	0.537867	9.27e-08	1.22e-05
host cell factor C1 regulator 1(HCFC1R1)	HCFC1R1	0.416887	1.36e-07	2.68e-06	0.544645	9.66889e-09	3.42496e-07	0.318018	0.00284605	0.0321363
cell division cycle associated 4(CDCA4)	CDCA4	0.51394	2.38e-11	1.22e-09	0.611325	3.70532e-11	3.16476e-09	0.44076	2.16e-05	0.000783047
ethanolamine kinase 2(ETNK2)	ETNK2	0.344903	1.76e-05	0.000184044	0.38637	0.000101005	0.000841075	0.482173	2.59e-06	0.000152088
kin of IRRE like (Drosophila)(KIRREL)	KIRREL	0.352372	1.12e-05	0.00012516	0.66939	8.93734e-14	1.83547e-11	0.614143	3.2e-10	2.42e-07
transmembrane protein 40(TMEM40)	TMEM40	0.472976	1.28e-09	4.41e-08	0.430273	1.21183e-05	0.000142077	0.463943	6.82e-06	0.00031534
La ribonucleoprotein domain family member 6(LARP6)	LARP6	0.447125	1.22e-08	3.33e-07	0.458533	2.62535e-06	4.1084e-05	0.540953	7.57e-08	1.07e-05
TBC1 domain family member 2(TBC1D2)	TBC1D2	0.567075	5.74e-14	5.59e-12	0.580671	5.59029e-10	3.09635e-08	0.594751	1.56e-09	7.02e-07
phosphatidylinositol 4-kinase type 2 alpha(PI4K2A)	PI4K2A	0.45118	8.67e-09	2.43e-07	0.529853	2.83568e-08	8.45524e-07	0.330123	0.00190826	0.0242724
TNF receptor superfamily member 19(TNFRSF19)	TNFRSF19	0.398301	5.35e-07	8.86e-06	0.306493	0.00238852	0.0109692	0.439341	2.32e-05	0.000824273
teneurin transmembrane protein 3(TENM3)	TENM3	0.396675	6e-07	9.82e-06	0.516818	7.01989e-08	1.84618e-06	0.370536	0.00044507	0.00833533
platelet derived growth factor C(PDGFC)	PDGFC	0.530604	4.02e-12	2.51e-10	0.58758	3.10819e-10	1.8688e-08	0.334458	0.00164721	0.0219031
kelch like family member 4(KLHL4)	KLHL4	0.308858	0.000133792	0.00101623	0.50835	1.2398e-07	3.02956e-06	0.459395	8.62e-06	0.000380631
gasdermin C(GSDMC)	GSDMC	0.579787	1.15e-14	1.26e-12	0.555139	4.36386e-09	1.75303e-07	0.474191	3.99e-06	0.000207744
leucine rich repeat containing 8 family member A(LRRC8A)	LRRC8A	0.439178	2.35e-08	5.92e-07	0.616354	2.30795e-11	2.11984e-09	0.404889	0.000110269	0.00285574
carboxypeptidase X, M14 family member 1(CPXM1)	CPXM1	0.526337	6.4e-12	3.71e-10	0.627785	7.62229e-12	8.00691e-10	0.653582	8.99e-12	1.81e-08
claudin domain containing 1(CLDND1)	CLDND1	0.435651	3.13e-08	7.54e-07	0.573122	1.04539e-09	5.2638e-08	0.495433	1.24e-06	8.84e-05
pannexin 2(PANX2)	PANX2	0.356586	8.65e-06	0.000100632	0.591312	2.25046e-10	1.41841e-08	0.337941	0.00146136	0.0200504
SLAM family member 8(SLAMF8)	SLAMF8	0.301138	0.000199899	0.00142208	0.363328	0.000274335	0.00194957	0.31261	0.00338502	0.0362676
1-acylglycerol-3-phosphate O-acyltransferase 4(AGPAT4)	AGPAT4	0.43944	2.3e-08	5.8e-07	0.460628	2.33095e-06	3.70157e-05	0.33596	0.00156456	0.0211584
Meis homeobox 3(MEIS3)	MEIS3	0.636501	3.5e-18	9.7e-16	0.613866	2.92023e-11	2.54172e-09	0.469816	5.03e-06	0.0002494
prostate transmembrane protein, androgen induced 1(PMEPA1)	PMEPA1	0.40193	4.12e-07	7.05e-06	0.449574	4.32728e-06	6.26736e-05	0.367323	0.000503237	0.00912449
aryl hydrocarbon receptor nuclear translocator like 2(ARNTL2)	ARNTL2	0.483456	4.85e-10	1.83e-08	0.640537	2.09655e-12	2.55472e-10	0.307777	0.00394202	0.0406614
olfactomedin like 3(OLFML3)	OLFML3	0.318086	8.16e-05	0.000669188	0.323741	0.00129285	0.00670187	0.381598	0.000288726	0.00600356
FAM20C, golgi associated secretory pathway kinase(FAM20C)	FAM20C	0.410688	2.17e-07	4.01e-06	0.333456	0.00090034	0.00504025	0.428296	3.89e-05	0.00123598
phospholipid scramblase 3(PLSCR3)	PLSCR3	0.608632	2.29e-16	3.82e-14	0.63794	2.74002e-12	3.2311e-10	0.329818	0.00192797	0.0244304
angiotensin II receptor associated protein(AGTRAP)	AGTRAP	0.350008	1.3e-05	0.000141831	0.410646	3.24383e-05	0.000326491	0.313449	0.00329578	0.0355386
CD248 molecule(CD248)	CD248	0.548917	5.08e-13	4.12e-11	0.580392	5.72251e-10	3.15048e-08	0.498016	1.07e-06	7.81e-05
reticulon 4(RTN4)	RTN4	0.527481	5.65e-12	3.35e-10	0.435673	9.14236e-06	0.000113291	0.372905	0.000406193	0.00779597
solute carrier family 39 member 10(SLC39A10)	SLC39A10	0.434148	3.53e-08	8.36e-07	0.323937	0.00128356	0.00666695	0.342857	0.00123125	0.0177064
ermin(ERMN)	ERMN	0.376188	2.45e-06	3.35e-05	0.561365	2.68653e-09	1.18039e-07	0.326319	0.00216741	0.0265394
sortilin related VPS10 domain containing receptor 2(SORCS2)	SORCS2	0.480532	6.37e-10	2.35e-08	0.414173	2.73005e-05	0.000284006	0.407985	9.65e-05	0.00258804
neuroligin 2(NLGN2)	NLGN2	0.528685	4.96e-12	3.02e-10	0.551664	5.69648e-09	2.21062e-07	0.357229	0.00073423	0.0120656
Rho GTPase activating protein 20(ARHGAP20)	ARHGAP20	0.402848	3.85e-07	6.66e-06	0.443205	6.12095e-06	8.22638e-05	0.344668	0.00115512	0.0168607
teashirt zinc finger homeobox 3(TSHZ3)	TSHZ3	0.364653	5.2e-06	6.43e-05	0.300105	0.00297127	0.0130268	0.307548	0.0039703	0.0408553
immunoglobulin superfamily DCC subclass member 4(IGDCC4)	IGDCC4	0.457368	5.1e-09	1.51e-07	0.556924	3.80121e-09	1.56837e-07	0.470697	4.8e-06	0.000240879
actin filament associated protein 1(AFAP1)	AFAP1	0.429962	4.93e-08	1.12e-06	0.560523	2.8705e-09	1.24035e-07	0.442337	2.01e-05	0.000738218
FK506 binding protein 10(FKBP10)	FKBP10	0.575976	1.88e-14	2e-12	0.446797	5.03805e-06	7.07262e-05	0.360279	0.000655885	0.0111048
nucleotide binding oligomerization domain containing 2(NOD2)	NOD2	0.562462	1.01e-13	9.36e-12	0.453283	3.52467e-06	5.28065e-05	0.363713	0.000576859	0.0100954
xylosyltransferase 2(XYLT2)	XYLT2	0.347335	1.52e-05	0.000162592	0.36008	0.000313965	0.00217868	0.331725	0.00180772	0.0233679
prolyl 3-hydroxylase 1(P3H1)	P3H1	0.627856	1.34e-17	2.8e-15	0.642629	1.68651e-12	2.18624e-10	0.380954	0.00029622	0.00612981
nucleoredoxin(NXN)	NXN	0.500178	9.63e-11	4.36e-09	0.515428	7.715e-08	2.00876e-06	0.471914	4.5e-06	0.000228917
SMAD specific E3 ubiquitin protein ligase 2(SMURF2)	SMURF2	0.357779	8.03e-06	9.44e-05	0.457382	2.8016e-06	4.32497e-05	0.463185	7.1e-06	0.000324919
fibronectin type III domain containing 3B(FNDC3B)	FNDC3B	0.495508	1.53e-10	6.66e-09	0.717172	2.0523e-16	9.37798e-14	0.335963	0.00156441	0.0211659
porcupine homolog (Drosophila)(PORCN)	porcn	0.390938	8.99e-07	1.4e-05	0.493944	3.15163e-07	6.72175e-06	0.349365	0.000977207	0.0149056
transmembrane protein 237(TMEM237)	TMEM237	0.443927	1.59e-08	4.21e-07	0.300303	0.00295146	0.0129586	0.384315	0.000259002	0.00551471
vitamin K epoxide reductase complex subunit 1(VKORC1)	vkorc1	0.339613	2.41e-05	0.00023915	0.314333	0.00181505	0.0088515	0.356275	0.000760431	0.0123682
leukocyte immunoglobulin like receptor A6(LILRA6)	LILRA6	0.34239	2.05e-05	0.000208339	0.434346	9.80243e-06	0.000120006	0.337694	0.00147386	0.0201942
zinc finger BED-type containing 2(ZBED2)	ZBED2	0.556296	2.13e-13	1.88e-11	0.634906	3.7344e-12	4.18757e-10	0.524637	2.16e-07	2.29e-05
chondroitin polymerizing factor(CHPF)	CHPF	0.390134	9.51e-07	1.47e-05	0.356697	0.000360787	0.00243608	0.398235	0.000146233	0.00351834
cyclin J like(CCNJL)	ccnjl	0.346536	1.6e-05	0.000169369	0.345539	0.000564601	0.00348171	0.561993	1.8e-08	3.67e-06
glycosyltransferase like domain containing 1(GTDC1)	GTDC1	0.49059	2.46e-10	1.01e-08	0.426006	1.509e-05	0.000172061	0.341943	0.00127135	0.0180848
CAP-Gly domain containing linker protein family member 4(CLIP4)	CLIP4	0.498366	1.15e-10	5.1e-09	0.302181	0.00276927	0.0123486	0.414233	7.34e-05	0.00208228
zinc finger protein 750(ZNF750)	ZNF750	0.306941	0.000147973	0.00110837	0.333162	0.000910411	0.00508262	0.329123	0.00197355	0.024893
zinc finger homeobox 4(ZFHX4)	ZFHX4	0.388659	1.05e-06	1.61e-05	0.429942	1.23279e-05	0.000144165	0.319496	0.00271276	0.0311322
CXADR like membrane protein(CLMP)	CLMP	0.402259	4.02e-07	6.91e-06	0.491459	3.68619e-07	7.73549e-06	0.484554	2.27e-06	0.000139428
podocan like 1(PODNL1)	PODNL1	0.638324	2.62e-18	7.8e-16	0.443243	6.10844e-06	8.22166e-05	0.48722	1.96e-06	0.00012358
ubiquitin domain containing 1(UBTD1)	UBTD1	0.55196	3.56e-13	3.01e-11	0.643677	1.51146e-12	2.00192e-10	0.455326	1.06e-05	0.000447281
UDP-glucuronate decarboxylase 1(UXS1)	UXS1	0.367123	4.44e-06	5.59e-05	0.321444	0.00140589	0.00719801	0.361111	0.000635878	0.0108513
splA/ryanodine receptor domain and SOCS box containing 1(SPSB1)	SPSB1	0.564265	8.12e-14	7.57e-12	0.362606	0.000282716	0.0019998	0.314221	0.00321563	0.0348863
formin homology 2 domain containing 3(FHOD3)	FHOD3	0.587269	4.32e-15	5.22e-13	0.672112	6.51673e-14	1.41801e-11	0.388794	0.000216083	0.00479017
Wnt family member 10A(WNT10A)	WNT10A	0.513121	2.59e-11	1.32e-09	0.477048	8.92706e-07	1.65318e-05	0.409782	8.93e-05	0.00242829
UL16 binding protein 2(ULBP2)	ULBP2	0.438109	2.57e-08	6.38e-07	0.64821	9.36238e-13	1.27706e-10	0.462153	7.48e-06	0.000336999
programmed cell death 1 ligand 2(PDCD1LG2)	PDCD1LG2	0.418869	1.17e-07	2.36e-06	0.545663	8.96126e-09	3.21796e-07	0.438551	2.41e-05	0.000852924
CD276 molecule(CD276)	CD276	0.703041	2.27e-23	2.12e-20	0.666295	1.27488e-13	2.45286e-11	0.51483	3.95e-07	3.55e-05
collagen type XVIII alpha 1 chain(COL18A1)	COL18A1	0.456092	5.7e-09	1.66e-07	0.55746	3.64633e-09	1.50787e-07	0.421898	5.21e-05	0.00158399
collectin subfamily member 12(COLEC12)	COLEC12	0.444096	1.57e-08	4.17e-07	0.553572	4.92307e-09	1.93931e-07	0.579211	5.14e-09	1.45e-06
syncoilin, intermediate filament protein(SYNC)	SYNC	0.415316	1.53e-07	2.96e-06	0.487393	4.75041e-07	9.67982e-06	0.42751	4.04e-05	0.00127622
family with sequence similarity 49 member A(FAM49A)	FAM49A	0.336314	2.93e-05	0.000281912	0.356322	0.000366359	0.00246188	0.397716	0.000149455	0.00358728
ADAM metallopeptidase with thrombospondin type 1 motif 12(ADAMTS12)	adamts12	0.557145	1.92e-13	1.72e-11	0.751059	1.22129e-18	1.24016e-15	0.485858	2.12e-06	0.00013108
ST6 N-acetylgalactosaminide alpha-2,6-sialyltransferase 5(ST6GALNAC5)	ST6GALNAC5	0.43401	3.57e-08	8.42e-07	0.547897	7.57819e-09	2.79262e-07	0.369842	0.000457087	0.00852862
transcription factor 7 like 1(TCF7L1)	TCF7L1	0.384653	1.39e-06	2.06e-05	0.403895	4.48852e-05	0.000430437	0.341718	0.0012814	0.0181848
glycosyltransferase 8 domain containing 2(GLT8D2)	GLT8D2	0.494241	1.73e-10	7.38e-09	0.502607	1.80763e-07	4.15595e-06	0.504971	7.12e-07	5.74e-05
hemicentin 1(HMCN1)	HMCN1	0.385369	1.32e-06	1.97e-05	0.348468	0.00050278	0.0031689	0.332094	0.00178525	0.0231768
potassium channel tetramerization domain containing 10(KCTD10)	KCTD10	0.474172	1.15e-09	4e-08	0.543382	1.06205e-08	3.67655e-07	0.505707	6.81e-07	5.59e-05
coiled-coil domain containing 8(CCDC8)	CCDC8	0.379775	1.93e-06	2.74e-05	0.328047	0.00110288	0.00592547	0.328579	0.0020099	0.0252039
katanin catalytic subunit A1 like 1(KATNAL1)	KATNAL1	0.391652	8.55e-07	1.34e-05	0.408121	3.66572e-05	0.000360808	0.34744	0.00104686	0.0156826
eva-1 homolog A, regulator of programmed cell death(EVA1A)	EVA1A	0.390752	9.11e-07	1.42e-05	0.360561	0.000307779	0.00214963	0.515697	3.75e-07	3.41e-05
anthrax toxin receptor 1(ANTXR1)	ANTXR1	0.601362	6.38e-16	9.63e-14	0.56506	2.00489e-09	9.1385e-08	0.482338	2.57e-06	0.00015191
mex-3 RNA binding family member B(MEX3B)	MEX3B	0.450779	8.97e-09	2.52e-07	0.640592	2.08458e-12	2.55718e-10	0.450358	1.36e-05	0.000534784
HHIP like 1(HHIPL1)	hhipl1	0.62078	3.89e-17	7.54e-15	0.622604	1.26644e-11	1.23786e-09	0.394855	0.000168399	0.00395698
par-6 family cell polarity regulator gamma(PARD6G)	PARD6G	0.489909	2.62e-10	1.07e-08	0.654554	4.72405e-13	7.19551e-11	0.306307	0.00412693	0.0418815
tubulin beta 6 class V(TUBB6)	TUBB6	0.441305	1.98e-08	5.07e-07	0.581022	5.42779e-10	3.01547e-08	0.498736	1.02e-06	7.56e-05
ST6 beta-galactoside alpha-2,6-sialyltransferase 2(ST6GAL2)	ST6GAL2	0.611023	1.63e-16	2.85e-14	0.615872	2.41599e-11	2.19699e-09	0.353923	0.00082871	0.0131456
netrin G2(NTNG2)	NTNG2	0.436272	2.98e-08	7.23e-07	0.532548	2.33988e-08	7.32335e-07	0.310321	0.0036393	0.0382583
GLIS family zinc finger 2(GLIS2)	GLIS2	0.6088	2.24e-16	3.76e-14	0.34828	0.000506544	0.00318823	0.403628	0.000116382	0.00296567
lysyl oxidase like 3(LOXL3)	LOXL3	0.629926	9.74e-18	2.13e-15	0.663097	1.83187e-13	3.41663e-11	0.432383	3.22e-05	0.0010743
hepatitis A virus cellular receptor 2(HAVCR2)	HAVCR2	0.353442	1.05e-05	0.000118419	0.361793	0.000292452	0.00205673	0.317971	0.0028503	0.0321602
tensin 4(TNS4)	TNS4	0.358065	7.89e-06	9.3e-05	0.411686	3.08362e-05	0.000313124	0.325943	0.00219468	0.0267754
RELT tumor necrosis factor receptor(RELT)	RELT	0.419521	1.11e-07	2.26e-06	0.636594	3.14494e-12	3.5927e-10	0.355426	0.000784464	0.0126364
TOX high mobility group box family member 2(TOX2)	TOX2	0.304592	0.000167252	0.00122769	0.303093	0.00268444	0.0120467	0.346841	0.00106946	0.0159184
FERM domain containing 5(FRMD5)	FRMD5	0.453718	6.98e-09	2.01e-07	0.386347	0.000101108	0.000841553	0.324752	0.00228312	0.0275096
family with sequence similarity 83 member A(FAM83A)	FAM83A	0.550186	4.38e-13	3.63e-11	0.548045	7.49412e-09	2.77282e-07	0.536087	1.04e-07	1.28e-05
MICAL like 1(MICALL1)	MICALL1	0.317391	8.47e-05	0.000689506	0.480353	7.31411e-07	1.40575e-05	0.374652	0.000379548	0.00742147
inositol 1,4,5-trisphosphate receptor interacting protein(ITPRIP)	ITPRIP	0.520231	1.23e-11	6.66e-10	0.719561	1.46567e-16	7.44156e-14	0.524991	2.11e-07	2.25e-05
pleckstrin homology like domain family B member 2(PHLDB2)	PHLDB2	0.385543	1.31e-06	1.95e-05	0.573453	1.0174e-09	5.13702e-08	0.530957	1.45e-07	1.71e-05
Yip1 interacting factor homolog B, membrane trafficking protein(YIF1B)	YIF1B	0.375271	2.61e-06	3.51e-05	0.332951	0.000917712	0.00511089	0.311005	0.00356166	0.037573
coiled-coil domain containing 74A(CCDC74A)	CCDC74A	0.536071	2.2e-12	1.47e-10	0.496354	2.70421e-07	5.91239e-06	0.321826	0.00251407	0.0294915
SPOC domain containing 1(SPOCD1)	SPOCD1	0.595387	1.45e-15	2.02e-13	0.598119	1.23559e-10	8.78762e-09	0.340973	0.00131525	0.0184914
formin like 3(FMNL3)	FMNL3	0.352836	1.09e-05	0.000122179	0.371566	0.000193563	0.00145355	0.302214	0.00468315	0.0459049
Myb/SANT DNA binding domain containing 3(MSANTD3)	MSANTD3	0.483335	4.9e-10	1.84e-08	0.682803	1.82348e-14	4.76138e-12	0.35656	0.000752519	0.0122925
coiled-coil domain containing 74B(CCDC74B)	CCDC74B	0.356923	8.47e-06	9.87e-05	0.340554	0.000686009	0.00405788	0.42699	4.13e-05	0.00129626
mex-3 RNA binding family member A(MEX3A)	MEX3A	0.521263	1.1e-11	6.13e-10	0.503066	1.7544e-07	4.04885e-06	0.435461	2.79e-05	0.000955029
coiled-coil domain containing 102A(CCDC102A)	CCDC102A	0.329191	4.4e-05	0.000399938	0.512532	9.37983e-08	2.37129e-06	0.374947	0.000375211	0.00736532
ADAMTS like 1(ADAMTSL1)	ADAMTSL1	0.321947	6.6e-05	0.000561444	0.377918	0.000146983	0.001157	0.566003	1.35e-08	3.07e-06
5-hydroxytryptamine receptor 7 pseudogene 1(HTR7P1)	HTR7P1	0.308429	0.000136852	0.00103641	0.435458	9.24632e-06	0.000114347	0.482082	2.6e-06	0.000152258
chorionic gonadotropin beta subunit 5(CGB5)	CGB5	0.3741	2.82e-06	3.76e-05	0.452248	3.73317e-06	5.52956e-05	0.437064	2.58e-05	0.000902708
mucin 16, cell surface associated(MUC16)	MUC16	0.543569	9.42e-13	7.05e-11	0.440336	7.13985e-06	9.27521e-05	0.380785	0.000298213	0.00616259
chorionic gonadotropin beta subunit 7(CGB7)	CGB7	0.410121	2.26e-07	4.17e-06	0.531509	2.5204e-08	7.74248e-07	0.41244	7.95e-05	0.00220972
CKLF like MARVEL transmembrane domain containing 7(CMTM7)	CMTM7	0.494248	1.72e-10	7.39e-09	0.325463	0.00121355	0.006396	0.333763	0.00168675	0.0222231
AHNAK nucleoprotein 2(AHNAK2)	AHNAK2	0.552175	3.47e-13	2.95e-11	0.60895	4.62047e-11	3.8214e-09	0.300614	0.00491806	0.0476044
carbohydrate sulfotransferase 14(CHST14)	CHST14	0.536969	1.99e-12	1.36e-10	0.504821	1.56433e-07	3.67517e-06	0.49792	1.07e-06	7.83e-05
kelch domain containing 7B(KLHDC7B)	KLHDC7B	0.527391	5.71e-12	3.38e-10	0.379604	0.000136495	0.00108898	0.334366	0.00165237	0.0219329
transmembrane protein 200A(TMEM200A)	TMEM200A	0.494938	1.61e-10	7e-09	0.389974	8.5805e-05	0.000738392	0.436091	2.7e-05	0.000931262
C1q and tumor necrosis factor related protein 6(C1QTNF6)	C1QTNF6	0.72162	4.37e-25	6.9e-22	0.755971	5.42589e-19	6.61163e-16	0.501647	8.64e-07	6.69e-05
vasorin(VASN)	VASN	0.524755	7.59e-12	4.36e-10	0.627418	7.90402e-12	8.16213e-10	0.505913	6.73e-07	5.55e-05
Rho guanine nucleotide exchange factor 25(ARHGEF25)	ARHGEF25	0.465748	2.45e-09	7.84e-08	0.34146	0.000662303	0.00394833	0.358606	0.00069786	0.0116134
alpha kinase 2(ALPK2)	ALPK2	0.543415	9.58e-13	7.15e-11	0.665152	1.45198e-13	2.7645e-11	0.46399	6.81e-06	0.000315059
collagen triple helix repeat containing 1(CTHRC1)	CTHRC1	0.712911	2.89e-24	3.49e-21	0.686208	1.20171e-14	3.27835e-12	0.492877	1.43e-06	9.75e-05
transmembrane 4 L six family member 19(TM4SF19)	TM4SF19	0.32179	6.66e-05	0.000565619	0.352424	0.000429113	0.00278527	0.301069	0.00485025	0.0472055
heat shock protein family A (Hsp70) member 12B(HSPA12B)	HSPA12B	0.302717	0.000184297	0.00132998	0.305373	0.00248258	0.0113356	0.418499	6.07e-05	0.00177083
cation channel sperm associated 1(CATSPER1)	CATSPER1	0.352018	1.15e-05	0.000127698	0.401865	4.94209e-05	0.000464668	0.304813	0.00432274	0.0432718
IKBKB interacting protein(IKBIP)	IKBIP	0.621812	3.34e-17	6.53e-15	0.6417	1.85813e-12	2.32622e-10	0.58884	2.47e-09	9.57e-07
FERM domain containing 6(FRMD6)	FRMD6	0.681591	1.51e-21	8.35e-19	0.693898	4.58794e-15	1.4712e-12	0.60393	7.47e-10	3.82e-07
chromosome 16 open reading frame 46(C16orf46)	C16orf46	0.347528	1.51e-05	0.000161213	0.391443	8.02424e-05	0.00069908	0.310364	0.00363439	0.0382201
N-terminal asparagine amidase(NTAN1)	NTAN1	0.508277	4.26e-11	2.07e-09	0.615782	2.43684e-11	2.20498e-09	0.389007	0.000214211	0.00475917
CKLF like MARVEL transmembrane domain containing 3(CMTM3)	CMTM3	0.766089	8.04e-30	3.3e-26	0.761929	1.97601e-19	3.61175e-16	0.558618	2.28e-08	4.41e-06
cytochrome c oxidase subunit 6B2(COX6B2)	COX6B2	0.540804	1.29e-12	9.1e-11	0.364294	0.000263465	0.00188478	0.302771	0.00460378	0.0453035
osteoclast associated, immunoglobulin-like receptor(OSCAR)	OSCAR	0.375263	2.61e-06	3.51e-05	0.420113	2.03294e-05	0.000221179	0.359228	0.000681964	0.0114372
repetin(RPTN)	RPTN	0.360526	6.76e-06	8.11e-05	0.395329	6.71002e-05	0.000600028	0.345674	0.0011147	0.0164057
gap junction protein beta 4(GJB4)	GJB4	0.329363	4.36e-05	0.000396937	0.50046	2.07759e-07	4.65942e-06	0.335069	0.00161314	0.0216023
chromosome 1 open reading frame 216(C1orf216)	c1orf216	0.479691	6.89e-10	2.54e-08	0.442922	6.21514e-06	8.32236e-05	0.385343	0.000248507	0.00534787
fibulin 7(FBLN7)	fbln7	0.401506	4.25e-07	7.25e-06	0.437435	8.33064e-06	0.000105521	0.505924	6.73e-07	5.56e-05
discoidin, CUB and LCCL domain containing 2(DCBLD2)	DCBLD2	0.673395	6.82e-21	3.26e-18	0.735365	1.44465e-17	1.05621e-14	0.706002	3.15e-14	3.17e-10
leucine rich repeat containing 15(LRRC15)	LRRC15	0.60762	2.65e-16	4.31e-14	0.595648	1.53849e-10	1.05716e-08	0.447774	1.54e-05	0.000594943
poly(A) binding protein cytoplasmic 4 like(PABPC4L)	PABPC4L	0.354306	9.96e-06	0.000113463	0.464115	1.90908e-06	3.12113e-05	0.388394	0.000219629	0.00484741
interleukin 31 receptor A(IL31RA)	IL31RA	0.433352	3.77e-08	8.85e-07	0.466962	1.61923e-06	2.75059e-05	0.482753	2.51e-06	0.000149672
EGF like, fibronectin type III and laminin G domains(EGFLAM)	EGFLAM	0.370579	3.55e-06	4.61e-05	0.33077	0.000996232	0.00546821	0.364496	0.000560102	0.00987082
CD109 molecule(CD109)	CD109	0.588591	3.63e-15	4.51e-13	0.612508	3.31751e-11	2.87381e-09	0.513494	4.28e-07	3.79e-05
myosin light chain 6B(MYL6B)	MYL6B	0.351592	1.18e-05	0.000130438	0.393389	7.33896e-05	0.000647401	0.436207	2.69e-05	0.000928252
S100 calcium binding protein A16(S100A16)	S100A16	0.329796	4.25e-05	0.000388502	0.312902	0.00190938	0.00921077	0.365184	0.000545749	0.00969146
ADAM metallopeptidase with thrombospondin type 1 motif 14(ADAMTS14)	ADAMTS14	0.639008	2.35e-18	7.42e-16	0.507399	1.32025e-07	3.18779e-06	0.349717	0.000964925	0.0147706
isthmin 1(ISM1)	ISM1	0.517586	1.63e-11	8.72e-10	0.340713	0.00068179	0.00404209	0.333147	0.00172254	0.0225763
layilin(LAYN)	LAYN	0.456598	5.45e-09	1.6e-07	0.402629	4.76669e-05	0.000452365	0.300115	0.00499358	0.0480272
prickle planar cell polarity protein 1(PRICKLE1)	PRICKLE1	0.465698	2.46e-09	7.85e-08	0.477829	8.51793e-07	1.5903e-05	0.567951	1.18e-08	2.73e-06
E2F transcription factor 7(E2F7)	E2F7	0.344155	1.84e-05	0.000190987	0.584219	4.14265e-10	2.38862e-08	0.447953	1.53e-05	0.00059051
alpha-2-macroglobulin like 1(A2ML1)	A2ML1	0.432109	4.16e-08	9.66e-07	0.550004	6.46276e-09	2.4661e-07	0.438166	2.45e-05	0.000866673
chromosome 14 open reading frame 37(C14orf37)	C14orf37	0.42469	7.46e-08	1.61e-06	0.370547	0.000202199	0.00150542	0.306641	0.00408427	0.0415744
tetratricopeptide repeat domain 7B(TTC7B)	TTC7B	0.328822	4.5e-05	0.000406202	0.433209	1.04031e-05	0.000125759	0.315281	0.00310835	0.0341398
hyaluronan and proteoglycan link protein 3(HAPLN3)	HAPLN3	0.527846	5.43e-12	3.24e-10	0.560114	2.96405e-09	1.26286e-07	0.344191	0.00117475	0.0170812
kinesin light chain 3(KLC3)	KLC3	0.30219	0.000189371	0.001358	0.370039	0.000206636	0.00153221	0.50293	8.02e-07	6.32e-05
IGF like family member 2(IGFL2)	IGFL2	0.685664	6.98e-22	4.09e-19	0.721275	1.14886e-16	6.17612e-14	0.380703	0.000299182	0.00617415
ATPase phospholipid transporting 8B3(ATP8B3)	ATP8B3	0.504567	6.21e-11	2.88e-09	0.570094	1.33776e-09	6.50309e-08	0.405165	0.000108973	0.00282945
cornichon family AMPA receptor auxiliary protein 3(CNIH3)	CNIH3	0.528643	4.98e-12	3.02e-10	0.500527	2.06865e-07	4.64507e-06	0.477523	3.33e-06	0.000180637
coiled-coil domain containing 80(CCDC80)	CCDC80	0.324677	5.67e-05	0.000493994	0.363458	0.00027284	0.00194046	0.462461	7.37e-06	0.000332713
xyloside xylosyltransferase 1(XXYLT1)	XXYLT1	0.677316	3.33e-21	1.75e-18	0.586836	3.31317e-10	1.98551e-08	0.53615	1.04e-07	1.28e-05
GLI pathogenesis related 2(GLIPR2)	GLIPR2	0.37095	3.46e-06	4.5e-05	0.395886	6.53917e-05	0.000587914	0.384176	0.000260448	0.00553378
ring finger protein 217(RNF217)	RNF217	0.326346	5.17e-05	0.000456948	0.479072	7.90314e-07	1.49693e-05	0.316848	0.0029556	0.0328811
angiomotin like 1(AMOTL1)	AMOTL1	0.332592	3.63e-05	0.000339231	0.426929	1.43944e-05	0.00016485	0.538136	9.11e-08	1.21e-05
archaelysin family metallopeptidase 1(AMZ1)	AMZ1	0.544443	8.52e-13	6.55e-11	0.633083	4.49048e-12	4.9444e-10	0.377767	0.000335994	0.00675369
inositol 1,4,5-trisphosphate receptor interacting protein like 2(ITPRIPL2)	ITPRIPL2	0.474206	1.14e-09	3.99e-08	0.469839	1.36891e-06	2.37842e-05	0.336542	0.00153358	0.0208327
DENN domain containing 2C(DENND2C)	DENND2C	0.30038	0.000207803	0.00146915	0.468596	1.47221e-06	2.52904e-05	0.364705	0.000555709	0.00982208
KN motif and ankyrin repeat domains 4(KANK4)	KANK4	0.631403	7.76e-18	1.79e-15	0.586114	3.52453e-10	2.0916e-08	0.494362	1.31e-06	9.22e-05
APC down-regulated 1 like(APCDD1L)	apcdd1l	0.37862	2.09e-06	2.94e-05	0.571483	1.19503e-09	5.91946e-08	0.307023	0.00403591	0.0412352
coiled-coil domain containing 71-like(CCDC71L)	CCDC71L	0.353554	1.04e-05	0.000117675	0.532833	2.29253e-08	7.18746e-07	0.341448	0.00129357	0.0182974
olfactomedin like 2A(OLFML2A)	olfml2a	0.469005	1.83e-09	6.13e-08	0.37388	0.000175213	0.00133829	0.558093	2.37e-08	4.55e-06
protein phosphatase 1 regulatory subunit 18(PPP1R18)	PPP1R18	0.552657	3.28e-13	2.81e-11	0.65622	3.93633e-13	6.25636e-11	0.462555	7.33e-06	0.000332102
phospholipid phosphatase 4(PLPP4)	PLPP4	0.753328	2.33e-28	7.96e-25	0.759558	2.96367e-19	4.16692e-16	0.540081	8.02e-08	1.11e-05
unc-13 homolog D(UNC13D)	UNC13D	0.448863	1.05e-08	2.92e-07	0.534336	2.05775e-08	6.54113e-07	0.413751	7.5e-05	0.00211511
tubulin beta class I(TUBB)	TUBB	0.619196	4.93e-17	9.46e-15	0.526433	3.61038e-08	1.04415e-06	0.423562	4.83e-05	0.0014853
unc-5 netrin receptor B(UNC5B)	UNC5B	0.568328	4.92e-14	4.85e-12	0.529606	2.88585e-08	8.57684e-07	0.430294	3.55e-05	0.00115597
solute carrier family 37 member 2(SLC37A2)	SLC37A2	0.504585	6.19e-11	2.88e-09	0.424429	1.63514e-05	0.000183694	0.369597	0.000461397	0.00858779
copine 2(CPNE2)	CPNE2	0.411732	2e-07	3.76e-06	0.632803	4.61941e-12	5.0559e-10	0.418657	6.03e-05	0.00176692
BEN domain containing 6(BEND6)	BEND6	0.474604	1.1e-09	3.88e-08	0.492542	3.44336e-07	7.26764e-06	0.482324	2.57e-06	0.000151728
semaphorin 3D(SEMA3D)	SEMA3D	0.327768	4.77e-05	0.000429031	0.427867	1.37189e-05	0.000158404	0.358023	0.000713059	0.0118207
canopy FGF signaling regulator 4(CNPY4)	CNPY4	0.484623	4.34e-10	1.66e-08	0.438785	7.75491e-06	9.90526e-05	0.391683	0.000191984	0.00437488
CACN beta subunit associated regulatory protein(CBARP)	CBARP	0.348049	1.46e-05	0.00015688	0.51337	8.86563e-08	2.26321e-06	0.341544	0.00128925	0.0182705
collagen type XXIV alpha 1 chain(COL24A1)	COL24A1	0.488905	2.89e-10	1.17e-08	0.419087	2.13999e-05	0.000231038	0.363846	0.000573976	0.0100566
prolyl 4-hydroxylase subunit alpha 3(P4HA3)	P4HA3	0.585729	5.3e-15	6.29e-13	0.725657	6.11241e-17	3.60396e-14	0.332166	0.00178091	0.0231403
olfactomedin like 1(OLFML1)	olfml1	0.384272	1.42e-06	2.11e-05	0.379387	0.000137804	0.00109751	0.341298	0.00130036	0.0183419
family with sequence similarity 171 member A2(FAM171A2)	FAM171A2	0.47401	1.16e-09	4.05e-08	0.43739	8.35026e-06	0.000105624	0.378049	0.00033228	0.00668795
polymerase I and transcript release factor(PTRF)	PTRF	0.590755	2.72e-15	3.51e-13	0.577659	7.19021e-10	3.86537e-08	0.52669	1.9e-07	2.11e-05
scavenger receptor cysteine rich family member with 5 domains(SSC5D)	SSC5D	0.486402	3.67e-10	1.43e-08	0.360732	0.000305609	0.00213611	0.349168	0.000984133	0.0149508
SH3 and PX domains 2B(SH3PXD2B)	SH3PXD2B	0.43381	3.63e-08	8.55e-07	0.60002	1.04242e-10	7.71387e-09	0.324279	0.00231909	0.0278208
chondroitin sulfate synthase 3(CHSY3)	CHSY3	0.565471	7e-14	6.75e-12	0.59754	1.3009e-10	9.18066e-09	0.447098	1.59e-05	0.000612636
hydroxycarboxylic acid receptor 2(HCAR2)	HCAR2	0.433289	3.79e-08	8.87e-07	0.563642	2.24419e-09	1.00538e-07	0.399649	0.000137787	0.00337433
arylsulfatase family member I(ARSI)	ARSI	0.714623	2e-24	2.74e-21	0.722063	1.02657e-16	5.68595e-14	0.57127	9.25e-09	2.31e-06
hephaestin like 1(HEPHL1)	HEPHL1	0.321129	6.91e-05	0.000583004	0.360296	0.000311174	0.00216507	0.408968	9.25e-05	0.00249782
actin, beta like 2(ACTBL2)	ACTBL2	0.341765	2.13e-05	0.000215027	0.425907	1.51665e-05	0.000172611	0.429178	3.74e-05	0.00119927
adhesion molecule with Ig like domain 2(AMIGO2)	AMIGO2	0.596353	1.27e-15	1.79e-13	0.554991	4.41398e-09	1.7654e-07	0.47171	4.55e-06	0.000231022
NIPA like domain containing 4(NIPAL4)	NIPAL4	0.305198	0.000162067	0.00119562	0.506402	1.41002e-07	3.37333e-06	0.371187	0.000434063	0.00819532
WD repeat domain 86(WDR86)	WDR86	0.530507	4.06e-12	2.52e-10	0.690757	6.82298e-15	2.04443e-12	0.607241	5.7e-10	3.66e-07
bone morphogenetic protein 8a(BMP8A)	BMP8A	0.521037	1.13e-11	6.25e-10	0.358554	0.000334353	0.00229576	0.413729	7.51e-05	0.00211516
refilin B(RFLNB)	RFLNB	0.468909	1.85e-09	6.17e-08	0.399665	5.48183e-05	0.000508872	0.400085	0.000135278	0.00333181
IGF like family member 1(IGFL1)	IGFL1	0.318247	8.09e-05	0.000664149	0.443371	6.06665e-06	8.20771e-05	0.406416	0.000103265	0.00272106
transmembrane protein 189(TMEM189)	TMEM189	0.389525	9.92e-07	1.53e-05	0.550462	6.24202e-09	2.39186e-07	0.32719	0.00210545	0.0260023
fin bud initiation factor homolog (zebrafish)(FIBIN)	FIBIN	0.465084	2.6e-09	8.25e-08	0.384744	0.000108649	0.00089414	0.439589	2.29e-05	0.00081744
vestigial like family member 3(VGLL3)	VGLL3	0.437975	2.59e-08	6.42e-07	0.64269	1.67594e-12	2.18806e-10	0.495186	1.25e-06	8.88e-05
acid phosphatase 7, tartrate resistant (putative)(ACP7)	ACP7	0.332016	3.75e-05	0.000349012	0.455409	3.13023e-06	4.7639e-05	0.463024	7.16e-06	0.000326637
extracellular leucine rich repeat and fibronectin type III domain containing 1(ELFN1)	ELFN1	0.375006	2.65e-06	3.56e-05	0.507099	1.34671e-07	3.2431e-06	0.420587	5.53e-05	0.00166214
cancer susceptibility candidate 10(CASC10)	CASC10	0.40436	3.45e-07	6.08e-06	0.500097	2.12694e-07	4.75258e-06	0.376995	0.000346339	0.0069064
IgLON family member 5(IGLON5)	IGLON5	0.493237	1.9e-10	8.04e-09	0.641744	1.84962e-12	2.33154e-10	0.335425	0.00159359	0.021407
chromosome 16 open reading frame 74(C16orf74)	C16orf74	0.638659	2.48e-18	7.73e-16	0.440036	7.25492e-06	9.37804e-05	0.605576	6.53e-10	3.72e-07
NR2F1 antisense RNA 1(NR2F1-AS1)	NR2F1-AS1	0.584809	5.98e-15	6.94e-13	0.338104	0.000754055	0.00436297	0.383913	0.000263217	0.00556518
family with sequence similarity 127 member C(FAM127C)	FAM127C	0.550319	4.31e-13	3.6e-11	0.355291	0.000382091	0.00253866	0.334945	0.00161997	0.0216458
glutathione peroxidase 8 (putative)(GPX8)	GPX8	0.561262	1.17e-13	1.07e-11	0.548363	7.31687e-09	2.72378e-07	0.469643	5.07e-06	0.000251273
glucoside xylosyltransferase 2(GXYLT2)	GXYLT2	0.48785	3.2e-10	1.28e-08	0.584829	3.93283e-10	2.28931e-08	0.482245	2.58e-06	0.00015179
RFX family member 8, lacking RFX DNA binding domain(RFX8)	RFX8	0.594876	1.56e-15	2.15e-13	0.540915	1.27449e-08	4.34611e-07	0.54329	6.48e-08	9.5e-06
family with sequence similarity 225 member B (non-protein coding)(FAM225B)	FAM225B	0.533129	3.05e-12	1.96e-10	0.357398	0.000350596	0.00238312	0.324324	0.00231564	0.0278237
family with sequence similarity 196 member B(FAM196B)	FAM196B	0.350496	1.26e-05	0.000138339	0.53507	1.95168e-08	6.31376e-07	0.328056	0.00204538	0.0255321

## Sheet: ST6
Supplementary Table 6 : Transcriptome signature under different cell function types with prognostic significance
(A) Types of positively and negatively correlated signature under different gene family
Gene sets	Positively Correlated	Negatively Correlated
Transcription factors	42-BNC2 CBX1 CEBPB DRAP1 EGR2 ELK3 FAM20C FOXC1 GLI3 GLIS2 HIC1 HLX HMGA2 HOXD8 HSF2BP KLHL5 LEF1 MAF MAFB MED15 MEIS3 MICALL1 MYBL1 NAB2 NKX3-2 PPARD PRDM1 PRRX1 RUNX2 SIX4 SNAI1 SNAI2 SNAPC1 SOX4 TCF7L1 TSHZ3 TWIST1 WT1 YBX3 ZFHX4 ZFPM2 ZNF185	CDX2 CEBPA CREB3L1 FOXA2 FOXA3 GATA6 HNF1A HNF4A HNF4G IFT172 MECOM MYCN NR0B2 NR3C2 NR5A2 ONECUT2 PDX1 PPARGC1A PRDM16 RNF103 RORC SPIB THRA TOX3 TRIM10 ZFPM1 ZNF33A ZNF33B ZNF44 ZNF443 ZNF823
Cytokines and Growth factors	38-TGFB2 BDNF SEMA3A PTHLH CGB5 LTBP1 FGF1 CMTM3 LTBP2 BMP8A VEGFC PDGFB SEMA7A EREG AREG TGFB1 GREM1 JAG2 FAM3C CCL11 CGB7 PDGFRL TNC TGFB3 INHBA BMP1 GDF11 SEMA3D CD70 DKK1 SEMA3F IL11 CLEC11A SEMA4C SEMA3C PDGFC CMTM7 CCL13	FAM3B EDN3 SEMA4G FAM3D
Homeodomain proteins	8-PRRX1 ZFHX4 MEIS3 HOXD8 TSHZ3 SIX4 NKX3-2 HLX	CDX2 HNF1A PDX1
Cell Differentiation Markers	27-ADAM17 C5AR1 CD109 CD14 CD248 CD276 CD44 CD70 CDH2 ENPEP FCGR2A FCGR3A IGF1R ITGA3 ITGA5 L1CAM LILRA6 MELTF MME MRC2 NT5E PDCD1LG2 SEMA7A SIGLEC1 SIGLEC9 THY1 TNFRSF12A	FUT4 TNFRSF11A
Protein Kinases	16-CDK14 MET ABL2 MAPK12 NUAK1 NRBP1 PTK7 FLT1 AXL PLK2 IGF1R PRKD1 LIMK1 EPHB2 AKT3 ALPK2	ACVR1B COQ8A EIF2AK3 EPHA10 ERBB3 FGFR4 HIPK2 KALRN NEK3 PKDCC SCYL3
Translocated cancer genes	16- ABL2 CDH11 CHN1 CLTCL1 COL1A1 FSTL3 HMGA2 MAF MAFB MLLT11 MN1 MSN NIN PDGFB PRRX1 ZNF521	PRDM16 CDX2 TMPRSS2 MECOM
Oncogenes	18- ABL2 CDH11 CHN1 CLTCL1 COL1A1 FSTL3 HMGA2 MAF MAFB MET MLLT11 MN1 MSN NIN PDGFB PRRX1 SMO ZNF521	PRDM16 CDX2 TMPRSS2 MYCN CEBPA MECOM
Tumor suppressors	WT1	HNF1A
(B) Identified signature under different cancer cell functions
Gene sets	Positively Correlated	Negatively Correlated
Endothelial (10/1)	SEMA3A COL4A1 HAPLN3 ELK3 ZNF521 RAI14 ANGPT2 RGS16 TGM2 DYSF CLIC4 ELK3 ENPEP GREM1 PLXND1	MATN2
Stemness (7/1)	GPR176 XXYLT1 FZD2 HAS2 HTR7 GPX8 HMGA2	MYCN
Hypoxia (21/7)	AKAP12 AMPD3 ANGPTL4 BGN CAV1 CHST3 COL5A1 GAPDH GPC1 IGFBP3 LOX PDGFB SERPINE1 SLC2A1 SLC2A3 SLC2A5 TGFB3 TGFBI TGM2 TPBG TPI1	ALDOB LARGE1 NEDD4L PPARGC1A SELENBP1 SLC37A4 TPD52
Extracellular Matrix Degradation (36/2)	ADAM17 ADAMTS4 BMP1 CD44 COL11A1 COL12A1 COL18A1 COL1A1 COL1A2 COL4A1 COL4A2 COL4A5 COL5A1 COL5A2 COL5A3 COL6A1 COL6A2 COL6A3 COL8A1 COL8A2 CTSB CTSD CTSL CTSV FBN1 FN1 HTRA1LAMB1 LAMC2 MMP11 MMP13 MMP14 MMP2 MMP9 NID1 TIMP2	CAPN6 CTSS
Epithelial Mesenchymal Transition (88/1)	ACTA2 ADAM12 AREG BASP1 BDNF BGN BMP1 CALD1 CALU CD44 CDH11 CDH2 COL11A1 COL12A1 COL1A1 COL1A2 COL4A1 COL4A2 COL5A1 COL5A2 COL5A3 COL6A2 COL6A3 COL8A2 CTHRC1 DKK1 DPYSL3 EMP3 FAP FBLN2 FBN1 FERMT2 FLNA FN1 FSTL1 FSTL3 GAS1 GJA1 GLIPR1 GPC1 GPX7 GREM1 HTRA1 IGFBP3 INHBA ITGA5 LAMC2 LGALS1 LOX LOXL1 LOXL2 LRRC15 MFAP5 MMP14 MMP2 MYL9 NID2 NT5E NTM P3H1 PCOLCE PDLIM4 PLOD1 PLOD2 PMEPA1 POSTN PRRX1 P…	MATN2
Cell Proliferation (32/4)	AREG BCAT1 CD276 CD70 CDH13 CDK5R1 CLEC11A COL18A1 DLG5 EMP1 EMP3 ENPEP EREG FLT1 FSCN1 GPNMB IGF1R IGFBP6 IL11 IL31RA JAG2 KRT16 LAMB1 NAB2 NOX4 PPARD PRKD1 PTHLH SPHK1 SPOCK1 TGFB2 TGFBI	ANG SSTR1 TNFRSF11A VIPR1
Metastasis-related genes (MTGs)/ Metastasis-promoting genes IN PDAC (7/0)	ITGA3 LAMC2 CDH3 MUC16 DKK1 S100A2 NCF2
(C) Identification of prognostic markers that associated with different cancer cell function
Types of cancer cell functions	Positively correlated signature	Negatively correlated signature
Endothelial	TGM2
Stemness	HMGA2
PSCs secreted factors	0
Hypoxia	GAPDH TGM2	PPARGC1A
ECM	CD44 ITGA3 PLOD2	CAPN6
ECM Degradation (Reactome)	1-CD44	CAPN6
Epithelial mesenchymal transitions_Hallmarks	CD44 PLOD2 TGM2
Cell Proliferation	EREG EMP1 IL31RA
Tumour suppresor	0
Oncogenes	HMGA2 MET	PRDM16
Transcription factors	HMGA2	PPARGC1A PRDM16 spib TOX3
Cytokines and growth factors	CGB7 EREG	fgfr4
Cell differential markers	CD44 ITGA3
Protein kinase	MET CDK14	HIPK2 fgfr4 PKDCC
translocated cancer genes	HMGA2	PRDM16
Metastasis-related genes (MTGs)/ Metastasis-promoting genes IN PDAC	ITGA3, CDH3
OG: Oncogenes
TF: Transcription factors
CK and GF: Cytokines and Growth factors
TCG: Translocating cancer genes
CDM: Cell Differential markers
PK: Protein Kinase
HP: Homodomain Protein
TS: Tumour Suppressor
EA: Endothelial
STM: Stemness
HYPOX:Hypoxia
CP: Cell Proliferation
ECMD: ECM degradation
EMT: Epithelial mesenchymal transition
Metastasis-related genes (MTGs)/ Metastasis-promoting genes IN PDAC

## Sheet: ST7
Supplimentary Table 7:Transcriptome signature associated with immune and different cancer cells functions .
Macrophages (4/0)	APC Co-stimulation (1/0)	APC Co-inhibition (1/0)	T cell Co-inhibition (1/0)	CT genes (4/3)	Immune cell infiltrate genes (1/0)	Treg genes (2/1)	Immune checkpoint genes (6/0)	TILs genes (1/0)	CCR genes (15/04)	PI genes (7/1)	T cell exhaustion (2/0)	Endothelialization (10/1)	PDAC angiogenesis gene signature (5/1)	Stemness (7/1)	PSCs secreted factors (5/0)	Hypoxia (21/7)	ECM (77/3)	ECM Degradation (Reactome) (36/2)	Hallmarks_EMT (88/1)	CELL_PROLIFERATION (32/4)	metastasis-related genes (MTGs) in PDAC (7/0)	Tumour suppresor	Oncogenes	Transcription factors	Cytokines and growth factors	Homodomain protein	Cell differential markers	Protein kinase	translocated cancer genes
Positvely Correlated	Positvely Correlated	Positvely Correlated	Positvely Correlated	Positvely Correlated	Positvely Correlated	Positvely Correlated	Positvely Correlated	Positvely Correlated	Positvely Correlated	Positvely Correlated	Positvely Correlated	Positvely Correlated	Positvely Correlated	Positvely Correlated	Positvely Correlated	Positvely Correlated	Positvely Correlated	Positvely Correlated	Positvely Correlated	Positvely Correlated	Positvely Correlated	Positvely Correlated	Positvely Correlated	Positvely Correlated	Positvely Correlated	Positvely Correlated	Positvely Correlated	Positvely Correlated	Positvely Correlated
GPNMB	CD70	PDCD1LG2	HAVCR2	COX6B2	PDPN	LAYN	PDCD1LG2	Negatively correlated	IL31RA	ANXA1	LAYN	SEMA3A	CLIC4	GPR176	CDH11	AKAP12	ACTN1	ADAM17	ACTA2	AREG	ITGA3	WT1	ABL2	BNC2	AREG	HLX	ADAM17	ABL2	ABL2
TM4SF19	Negatively correlated	Negatively correlated	Negatively correlated	CT45A3	Negatively correlated	SSH1	CD276	F5	BMP8A	TNFRSF12A	HAVCR2	COL4A1	ELK3	XXYLT1	LGALS1	AMPD3	ADAM12	ADAMTS4	ADAM12	BCAT1	LAMC2	Negatively correlated	CDH11	CBX1	BDNF	HOXD8	C5AR1	AKT3	CDH11
CLEC5A				CT45A3		Negatively correlated	HAVCR2		IL1RAP	PLAT	Negatively correlated	HAPLN3	ENPEP	FZD2	FERMT2	ANGPTL4	ADAM17	BMP1	AREG	CD276	CDH3	HNF1A	CHN1	CEBPB	BMP1	MEIS3	CD109	ALPK2	CHN1
MMP9				TMEFF1		METTL7A	CD80		IL11	CD276		ELK3	GREM1	HAS2	TGFb1	BGN	ADAM19	CD44	BASP1	CD70	MUC16		CLTCL1	DRAP1	BMP8A	NKX3-2	CD14	AXL	CLTCL1
Negatively correlated				Negatively correlated			CD44		TNFRSF12A	PTGES		ZNF521	PLXND1	HTR7	Runx2	CAV1	ADAMTS14	COL11A1	BDNF	CDH13	DKK1		COL1A1	EGR2	CCL11	PRRX1	CD248	CDK14	COL1A1
				CT45A3			CD70		IL20RB	CD44		RAI14	Negatively correlated	GPX8	Negatively correlated	CHST3	ADAMTS4	COL12A1	BGN	CDK5R1	S100A2		FSTL3	ELK3	CCL13	SIX4	CD276	EPHB2	FSTL3
				CT45A3			Negatively correlated		TNFRSF19	ISG15		ANGPT2		HMGA2		COL5A1	BGN	COL18A1	BMP1	CLEC11A			HMGA2	FAM20C	CD70	TSHZ3	CD44	FLT1	HMGA2
				PIWIL2					CCL11	Negatively correlated		RGS16		Negatively correlated		GAPDH	BMP1	COL1A1	CALD1	COL18A1	Metastasis-promoting genes		MAF	FOXC1	CGB5	ZFHX4	CD70	IGF1R	MAF
									CCL13	BLNK		TGM2		MYCN		GPC1	CD44	COL1A2	CALU	DLG5	NCF2		MAFB	GLI3	CGB7	Negatively correlated	CDH2	LIMK1	MAFB
									BMP1			DYSF				IGFBP3	COL11A1	COL4A1	CD44	EMP1	Negatively correlated		MET	GLIS2	CLEC11A	CDX2	ENPEP	MAPK12	MLLT11
									TGFB1			Negatively correlated				LOX	COL12A1	COL4A2	CDH11	EMP3			MLLT11	HIC1	CMTM3	HNF1A	FCGR2A	MET	MN1
									TGFB2			MATN2				PDGFB	COL18A1	COL4A5	CDH2	ENPEP			MN1	HLX	CMTM7	ONECUT2	FCGR3A	NRBP1	MSN
									TGFB3							SERPINE1	COL1A1	COL5A1	COL11A1	EREG			MSN	HMGA2	DKK1	PDX1	IGF1R	NUAK1	NIN
									TGFBI							SLC2A1	COL1A2	COL5A2	COL12A1	FLT1			NIN	HOXD8	EREG		ITGA3	PLK2	PDGFB
									TNFAIP6							SLC2A3	COL24A1	COL5A3	COL1A1	FSCN1			PDGFB	HSF2BP	FAM3C		ITGA5	PRKD1	PRRX1
									Negatively correlated							SLC2A5	COL4A1	COL6A1	COL1A2	GPNMB			PRRX1	KLHL5	FGF1		L1CAM	PTK7	ZNF521
									IL23R							TGFB3	COL4A2	COL6A2	COL4A1	IGF1R			SMO	LEF1	GDF11		LILRA6	Negatively correlated	Negatively correlated
									IL17RB							TGFBI	COL4A5	COL6A3	COL4A2	IGFBP6			ZNF521	MAF	GREM1		MELTF	ACVR1B	CDX2
									IL22RA1							TGM2	COL5A1	COL8A1	COL5A1	IL11			Negatively correlated	MAFB	IL11		MME	COQ8A	MECOM
									TNFRSF11A							TPBG	COL5A2	COL8A2	COL5A2	IL31RA			CDX2	MED15	INHBA		MRC2	EIF2AK3	PRDM16
																TPI1	COL5A3	CTSB	COL5A3	JAG2			CEBPA	MEIS3	JAG2		NT5E	EPHA10	TMPRSS2
																Negatively correlated	COL6A1	CTSD	COL6A2	KRT16			MECOM	MICALL1	LTBP1		PDCD1LG2	ERBB3
																ALDOB	COL6A2	CTSL	COL6A3	LAMB1			MYCN	MYBL1	LTBP2		SEMA7A	FGFR4
																LARGE1	COL6A3	CTSV	COL8A2	NAB2			PRDM16	NAB2	PDGFB		SIGLEC1	HIPK2
																NEDD4L	COL8A1	FBN1	CTHRC1	NOX4			TMPRSS2	NKX3-2	PDGFC		SIGLEC9	KALRN
																PPARGC1A	COL8A2	FN1	DKK1	PPARD				PPARD	PDGFRL		THY1	NEK3
																SELENBP1	CTSB	HTRA1	DPYSL3	PRKD1				PRDM1	PTHLH		TNFRSF12A	PKDCC
																SLC37A4	CTSD	LAMB1	EMP3	PTHLH				PRRX1	SEMA3A		Negatively correlated	SCYL3
																TPD52	CTSL	LAMC2	FAP	SPHK1				RUNX2	SEMA3C		FGFR4
																	CTSV	MMP11	FBLN2	SPOCK1				SIX4	SEMA3D		FUT4
																	EFEMP1	MMP13	FBN1	TGFB2				SNAI1	SEMA3F		TNFRSF11A
																	EMILIN1	MMP14	FERMT2	TGFBI				SNAI2	SEMA4C
																	FBLN2	MMP2	FLNA	Negatively correlated				SNAPC1	SEMA7A
																	FBN1	MMP9	FN1	ANG				SOX4	TGFB1
																	FN1	NID1	FSTL1	SSTR1				TCF7L1	TGFB2
																	HAPLN1	TIMP2	FSTL3	TNFRSF11A				TSHZ3	TGFB3
																	HTRA1	Negatively correlated	GAS1	VIPR1				TWIST1	TNC
																	IBSP	CAPN6	GJA1					WT1	VEGFC
																	ICAM5	CTSS	GLIPR1					YBX3	Negatively correlated
																	ITGA11		GPC1					ZFHX4	EDN3
																	ITGA3		GPX7					ZFPM2	FAM3B
																	ITGA5		GREM1					ZNF185	FAM3D
																	LAMA4		HTRA1					Negatively correlated	SEMA4G
																	LAMB1		IGFBP3					CDX2
																	LAMC2		INHBA					CEBPA
																	LOX		ITGA5					CREB3L1
																	LOXL1		LAMC2					FOXA2
																	LOXL2		LGALS1					FOXA3
																	LOXL3		LOX					GATA6
																	LTBP1		LOXL1					HNF1A
																	LTBP2		LOXL2					HNF4A
																	MFAP2		LRRC15					HNF4G
																	MFAP5		MFAP5					IFT172
																	MMP13		MMP14					MECOM
																	MMP14		MMP2					MYCN
																	MMP2		MYL9					NR0B2
																	MMP9		NID2					NR3C2
																	NID1		NT5E					NR5A2
																	NID2		NTM					ONECUT2
																	P3H1		P3H1					PDX1
																	P3H3		PCOLCE					PPARGC1A
																	P4HA3		PDLIM4					PRDM16
																	PCOLCE		PLOD1					RNF103
																	PDGFB		PLOD2					RORC
																	PLOD1		PMEPA1					SPIB
																	PLOD2		POSTN					THRA
																	PXDN		PRRX1					TOX3
																	SERPINE1		PTHLH					TRIM10
																	SERPINH1		RGS4					ZFPM1
																	SPARC		SERPINE1					ZNF33A
																	TGFB1		SERPINH1					ZNF33B
																	TGFB2		SNAI2					ZNF44
																	TGFB3		SPARC					ZNF443
																	THBS1		SPOCK1					ZNF823
																	TIMP2		TAGLN
																	TNC		TGFB1
																	VCAN		TGFBI
																	Negatively correlated		TGM2
																	CAPN6		THBS1
																	COLGALT2		THBS2
																	CTSS		THY1
																			TIMP3
																			TNC
																			TNFRSF12A
																			VCAN
																			VEGFC
																			VIM
																			WNT5A
																			Negatively correlated
																			MATN2

## Sheet: ST8
Supplementary Table 8-PLAU correlated significant transcriptome signatures associated with poor survival in the TCGA PDAC cohort
Postively correlated prognostically significant signatures_TCGA_147	Negatively correlated prognostically significant signatures_TCGA_147
AHNAK2	ABCC6
ARNTL2	ACACB
BCAR3	ADGRG2
CATSPER1	ANO5
CD44	AQP7
CDH3	arhgap24
CDK14	c1orf21
CGB7	C2orf72
DCBLD2	c5orf63
EREG	CACNA1D
FAM83A	CAPN6
FHOD3	CFAP65
FNDC3B	fam134b
EMP1	fgfr4
FRMD5	FHIT
GAPDH	GSTA1
GJB3	HIPK2
GJB4	kcnh8
GNA15	KIAA0513
hmga2	KIAA1211
IL20RB	KIF21B
IL31RA	LYZ
ITGA3	OTC
KRT13	PDE8A
LY6D	PKDCC
MET	PPARGC1A
PANX1	PRDM16
PKM	RAB4A
PLOD2	RMND5B
PMAIP1	spib
PPL	TOX3
PPP1R14B	TTC13
PTPN14	WWP2
S100A16	ZFP3
SLC39A10
SMURF2
TGM2
TMOD3
TNNT1
TRMT112
YWHAG

[truncated: 12 more sheets: ST9, ST10, ST11, ST12, ST13, ST14, ST15, ST16, ST17, ST18, ST19, ST20]
